# Supplementary material for: 2,2-Dibenzyl­hydrazin-1-ium chloride
Source: Acta Crystallogr Sect E Struct Rep Online. 2013 Feb 16;69(Pt 3):o382. doi: 10.1107/S1600536813003966 (PMC3588411; doi:10.1107/S1600536813003966)
Supplement: Supplementary file 1 [file e-69-0o382-sup1.cif]

##############################################################################
#                                                                            #
# This CIF contains the data in a paper accepted for publication in          #
# Acta Crystallographica Section E. It conforms to the requirements of       #
# Notes for Authors for Acta Crystallographica Section E, and has been       #
# peer reviewed under the auspices of the IUCr Commission on Journals.       #
#                                                                            #
# Full details of the Crystallographic Information File format               #
# are given in the paper "The Crystallographic Information File (CIF):       #
# a New Standard Archive File for Crystallography" by S. R. Hall, F. H.      #
# Allen and I. D. Brown [Acta Cryst. (1991), A47, 655-685].                  #
#                                                                            #
# The current version of the core CIF dictionary is obtainable from          #
# ftp://ftp.iucr.org/pub/cif_core.dic.                                       #
#                                                                            #
# Software is freely available for graphical display of the structure(s)     #
# in this CIF. For information consult the CIF software page                 #
# http://www.iucr.org/resources/cif/software.                                #
#                                                                            #
# This file may be used for bona fide research purposes within the           #
# scientific community so long as proper attribution is given to the journal # 
# article from which it was obtained.                                        #
#                                                                            #
##############################################################################
data_global
_audit_creation_method     SHELXL-97
_journal_date_recd_electronic     2013-02-04
_journal_date_accepted     2013-02-08
_journal_name_full     'Acta Crystallographica, Section E'
_journal_year     2013
_journal_volume     69
_journal_issue      3
_journal_page_first     o382
_journal_page_last     o382
_journal_paper_category     QO
_journal_paper_doi     10.1107/S1600536813003966
_journal_coeditor_code     HB7036
_publ_contact_author_name     ' Edward RT Tiekink '
_publ_contact_author_address
;
Department of Chemistry, University of Malaya,
50603 Kuala Lumpur, Malaysia
;
_publ_contact_author_email
;
edward.tiekink@gmail.com
;
_publ_contact_author_fax     ' +60 3 7967 4193 '
_publ_contact_author_phone     ' +60 3 7967 6775 '
_publ_section_title
;
2,2-Dibenzylhydrazin-1-ium chloride
;
loop_
    _publ_author_name
    _publ_author_footnote
    _publ_author_address
    'Shahedeh Tayamon ' .
;
     Department of Chemistry
     Universiti Putra Malaysia
     43400 Serdang
     Malaysia
;
    'Thahira Begum S. A. Ravoof' .
;
     Department of Chemistry
     Universiti Putra Malaysia
     43400 Serdang
     Malaysia
;
    'Mohamed Ibrahim Mohamed Tahir' .
;
     Department of Chemistry
     Universiti Putra Malaysia
     43400 Serdang
     Malaysia
;
    'Karen A. Crouse'
;
Additional correspondence author, e-mail: crouse@pc.jaring.my.
;
;
     Department of Chemistry
     Universiti Putra Malaysia
     43400 Serdang
     Malaysia
;
    'Tiekink, Edward R. T.' .
;
Department of Chemistry, University of Malaya,
50603 Kuala Lumpur, Malaysia
;
data_I
_audit_creation_method     SHELXL-97
_chemical_name_systematic
;
2,2-Dibenzylhydrazin-1-ium chloride
;
_chemical_name_common     ?
_chemical_formula_moiety     'C14 H17 N2 +, Cl -'
_chemical_formula_sum     'C14 H17 Cl N2'
_chemical_formula_iupac     'C14 H17 N2 +, Cl -'
_chemical_formula_weight     248.75
_chemical_melting_point     ?
_symmetry_cell_setting     triclinic
_symmetry_space_group_name_H-M     'P -1'
_symmetry_space_group_name_Hall     '-P 1 '
loop_
    _symmetry_equiv_pos_as_xyz
    'x, y, z'
    '-x, -y, -z'
_cell_length_a     5.6155(4)
_cell_length_b     9.9804(7)
_cell_length_c     11.7302(9)
_cell_angle_alpha     79.532(6)
_cell_angle_beta     78.508(6)
_cell_angle_gamma     83.550(6)
_cell_volume     631.54(8)
_cell_formula_units_Z     2
_cell_measurement_reflns_used     3230
_cell_measurement_theta_min     4
_cell_measurement_theta_max     71
_cell_measurement_temperature     100(2)
_exptl_crystal_description     'plate'
_exptl_crystal_colour     'colourless'
_exptl_crystal_size_max     0.14
_exptl_crystal_size_mid     0.09
_exptl_crystal_size_min     0.02
_exptl_crystal_density_diffrn     1.308
_exptl_crystal_density_meas     ?
_exptl_crystal_density_method     'not measured'
_exptl_crystal_F_000     264
_exptl_absorpt_coefficient_mu     2.488
_exptl_absorpt_correction_type     multi-scan
_exptl_absorpt_process_details     '(CrysAlis PRO; Agilent, 2011)'
_exptl_absorpt_correction_T_min     0.72
_exptl_absorpt_correction_T_max     0.95
_exptl_special_details
;
;
_diffrn_ambient_temperature     100(2)
_diffrn_radiation_type     CuK\a
_diffrn_radiation_wavelength     1.54180
_diffrn_radiation_source     'fine-focus sealed tube'
_diffrn_radiation_monochromator     graphite
_diffrn_measurement_device_type     'Oxford Diffraction Xcalibur Eos Gemini'
_diffrn_measurement_method     '\w scans'
_diffrn_detector_area_resol_mean     16.1952
_diffrn_reflns_number     6961
_diffrn_reflns_av_R_equivalents     0.0335
_diffrn_reflns_av_sigmaI/netI     0.0373
_diffrn_reflns_theta_min     3.90
_diffrn_reflns_theta_max     71.51
_diffrn_reflns_theta_full     71.51
_diffrn_measured_fraction_theta_max     0.980
_diffrn_measured_fraction_theta_full     0.980
_diffrn_reflns_limit_h_min     -6
_diffrn_reflns_limit_h_max     6
_diffrn_reflns_limit_k_min     -12
_diffrn_reflns_limit_k_max     11
_diffrn_reflns_limit_l_min     -14
_diffrn_reflns_limit_l_max     14
_diffrn_standards_number     0
_diffrn_standards_interval_count     0
_diffrn_standards_interval_time     0
_diffrn_standards_decay_%     0
_refine_special_details
;
Refinement of <i>F</i>^2^ against ALL reflections. The weighted <i>R</i>-factor
<i>wR</i> and goodness of fit <i>S</i> are based on <i>F</i>^2^, conventional
<i>R</i>-factors <i>R</i> are based on <i>F</i>, with <i>F</i> set to zero for
negative <i>F</i>^2^. The threshold expression of <i>F</i>^2^ >
2\s(<i>F</i>^2^) is used only for calculating <i>R</i>-factors(gt) <i>etc</i>.
and is not relevant to the choice of reflections for refinement.
<i>R</i>-factors based on <i>F</i>^2^ are statistically about twice as large
as those based on <i>F</i>, and <i>R</i>- factors based on ALL data will be
even larger.
;
_reflns_number_total     2407
_reflns_number_gt     2076
_reflns_threshold_expression     I>2\s(I)
_refine_ls_structure_factor_coef     Fsqd
_refine_ls_matrix_type     full
_refine_ls_R_factor_all     0.0565
_refine_ls_R_factor_gt     0.0467
_refine_ls_wR_factor_gt     0.1199
_refine_ls_wR_factor_ref     0.1294
_refine_ls_goodness_of_fit_ref     1.069
_refine_ls_restrained_S_all     1.069
_refine_ls_number_reflns     2407
_refine_ls_number_parameters     166
_refine_ls_number_restraints     0
_refine_ls_hydrogen_treatment     mixed
_refine_ls_weighting_scheme     calc
_refine_ls_weighting_details
         'calc w=1/[\s^2^(Fo^2^)+(0.0790P)^2^+0.1383P] where P=(Fo^2^+2Fc^2^)/3'
_atom_sites_solution_hydrogens     geom
_atom_sites_solution_primary     direct
_atom_sites_solution_secondary     difmap
_refine_ls_shift/su_max     0.000
_refine_ls_shift/su_mean     0.000
_refine_diff_density_max     0.445
_refine_diff_density_min     -0.239
_refine_ls_extinction_method     none
_refine_ls_extinction_coef     ?
loop_
    _atom_type_symbol
    _atom_type_description
    _atom_type_scat_dispersion_real
    _atom_type_scat_dispersion_imag
    _atom_type_scat_source
    'C' 'C' 0.0181 0.0091
                         'International Tables Vol C Tables 4.2.6.8 and 6.1.1.4'
    'H' 'H' 0.0000 0.0000
                         'International Tables Vol C Tables 4.2.6.8 and 6.1.1.4'
    'N' 'N' 0.0311 0.0180
                         'International Tables Vol C Tables 4.2.6.8 and 6.1.1.4'
    'Cl' 'Cl' 0.3639 0.7018
                         'International Tables Vol C Tables 4.2.6.8 and 6.1.1.4'
_computing_data_collection     'CrysAlis PRO (Agilent, 2011)'
_computing_cell_refinement     'CrysAlis PRO (Agilent, 2011)'
_computing_data_reduction     'CrysAlis PRO (Agilent, 2011)'
_computing_structure_solution     'SHELXS97 (Sheldrick, 2008)'
_computing_structure_refinement     'SHELXL97 (Sheldrick, 2008)'
_computing_molecular_graphics
          'ORTEP-3 for Windows (Farrugia, 2012) and DIAMOND (Brandenburg, 2006)'
_computing_publication_material     'publCIF (Westrip, 2010)'
loop_
    _atom_site_type_symbol
    _atom_site_label
    _atom_site_fract_x
    _atom_site_fract_y
    _atom_site_fract_z
    _atom_site_U_iso_or_equiv
    _atom_site_adp_type
    _atom_site_calc_flag
    _atom_site_refinement_flags
    _atom_site_occupancy
    _atom_site_symmetry_multiplicity
    _atom_site_disorder_assembly
    _atom_site_disorder_group
    Cl Cl1 0.84514(8) 0.01710(5) 0.33994(4) 0.02664(19) Uani d . 1 1 . .
    N N1 0.2435(3) 0.28342(17) 0.37150(14) 0.0250(4) Uani d . 1 1 . .
    N N2 0.2870(3) 0.13600(18) 0.40100(16) 0.0248(4) Uani d . 1 1 . .
    H H1n 0.444(5) 0.104(3) 0.367(2) 0.033(6) Uiso d . 1 1 . .
    H H2n 0.264(4) 0.109(3) 0.486(2) 0.034(6) Uiso d . 1 1 . .
    H H3n 0.167(5) 0.095(3) 0.379(2) 0.041(7) Uiso d . 1 1 . .
    C C1 0.2203(4) 0.3190(2) 0.24543(18) 0.0279(5) Uani d . 1 1 . .
    H H1A 0.1843 0.4191 0.2271 0.033 Uiso calc R 1 1 . .
    H H1B 0.0782 0.2754 0.2346 0.033 Uiso calc R 1 1 . .
    C C2 0.4393(4) 0.2781(2) 0.15639(17) 0.0250(4) Uani d . 1 1 . .
    C C3 0.6219(4) 0.3662(2) 0.10779(19) 0.0309(5) Uani d . 1 1 . .
    H H3 0.6066 0.4551 0.1280 0.037 Uiso calc R 1 1 . .
    C C4 0.8266(4) 0.3253(2) 0.02986(19) 0.0340(5) Uani d . 1 1 . .
    H H4 0.9500 0.3863 -0.0029 0.041 Uiso calc R 1 1 . .
    C C5 0.8508(4) 0.1958(2) 0.00005(19) 0.0313(5) Uani d . 1 1 . .
    H H5 0.9908 0.1676 -0.0529 0.038 Uiso calc R 1 1 . .
    C C6 0.6703(4) 0.1077(2) 0.04771(18) 0.0301(5) Uani d . 1 1 . .
    H H6 0.6871 0.0185 0.0279 0.036 Uiso calc R 1 1 . .
    C C7 0.4638(4) 0.1489(2) 0.12462(18) 0.0281(5) Uani d . 1 1 . .
    H H7 0.3389 0.0884 0.1556 0.034 Uiso calc R 1 1 . .
    C C8 0.4435(4) 0.3486(2) 0.40018(18) 0.0269(5) Uani d . 1 1 . .
    H H8A 0.4279 0.4481 0.3709 0.032 Uiso calc R 1 1 . .
    H H8B 0.6021 0.3107 0.3601 0.032 Uiso calc R 1 1 . .
    C C9 0.4366(4) 0.3245(2) 0.53131(18) 0.0244(4) Uani d . 1 1 . .
    C C10 0.6359(4) 0.2601(2) 0.57891(19) 0.0282(5) Uani d . 1 1 . .
    H H10 0.7779 0.2302 0.5281 0.034 Uiso calc R 1 1 . .
    C C11 0.6301(4) 0.2389(2) 0.70000(19) 0.0285(5) Uani d . 1 1 . .
    H H11 0.7673 0.1944 0.7313 0.034 Uiso calc R 1 1 . .
    C C12 0.4247(4) 0.2827(2) 0.77478(18) 0.0269(5) Uani d . 1 1 . .
    H H12 0.4207 0.2693 0.8574 0.032 Uiso calc R 1 1 . .
    C C13 0.2239(4) 0.3465(2) 0.72795(18) 0.0275(5) Uani d . 1 1 . .
    H H13 0.0817 0.3759 0.7790 0.033 Uiso calc R 1 1 . .
    C C14 0.2303(4) 0.3675(2) 0.60783(18) 0.0259(4) Uani d . 1 1 . .
    H H14 0.0925 0.4117 0.5769 0.031 Uiso calc R 1 1 . .
loop_
    _atom_site_aniso_label
    _atom_site_aniso_U_11
    _atom_site_aniso_U_22
    _atom_site_aniso_U_33
    _atom_site_aniso_U_12
    _atom_site_aniso_U_13
    _atom_site_aniso_U_23
    Cl1 0.0242(3) 0.0312(3) 0.0251(3) -0.00283(19) -0.00452(19) -0.0057(2)
    N1 0.0277(9) 0.0256(9) 0.0217(9) -0.0021(7) -0.0038(7) -0.0047(7)
    N2 0.0237(10) 0.0277(10) 0.0233(9) -0.0037(7) -0.0040(7) -0.0041(7)
    C1 0.0296(11) 0.0293(11) 0.0236(10) 0.0006(9) -0.0047(8) -0.0032(8)
    C2 0.0274(11) 0.0294(11) 0.0186(9) -0.0006(8) -0.0065(8) -0.0035(8)
    C3 0.0404(13) 0.0289(11) 0.0240(10) -0.0048(9) -0.0060(9) -0.0048(9)
    C4 0.0356(12) 0.0416(14) 0.0242(11) -0.0113(10) -0.0013(9) -0.0035(9)
    C5 0.0276(11) 0.0420(13) 0.0237(10) 0.0012(9) -0.0037(8) -0.0072(9)
    C6 0.0356(12) 0.0308(12) 0.0247(10) 0.0016(9) -0.0072(9) -0.0073(9)
    C7 0.0299(11) 0.0313(11) 0.0236(10) -0.0043(9) -0.0058(8) -0.0037(9)
    C8 0.0278(11) 0.0293(11) 0.0234(10) -0.0066(8) -0.0010(8) -0.0054(8)
    C9 0.0249(10) 0.0247(10) 0.0243(10) -0.0071(8) -0.0016(8) -0.0057(8)
    C10 0.0245(11) 0.0316(11) 0.0279(11) -0.0033(8) 0.0013(8) -0.0092(9)
    C11 0.0266(11) 0.0279(11) 0.0320(11) -0.0023(8) -0.0076(9) -0.0052(9)
    C12 0.0310(11) 0.0291(11) 0.0215(10) -0.0068(9) -0.0045(8) -0.0039(8)
    C13 0.0268(11) 0.0280(11) 0.0264(11) -0.0020(8) -0.0001(8) -0.0062(8)
    C14 0.0250(10) 0.0256(11) 0.0268(10) -0.0017(8) -0.0047(8) -0.0039(8)
_geom_special_details
;
All s.u.'s (except the s.u. in the dihedral angle between two l.s. planes) are
estimated using the full covariance matrix. The cell s.u.'s are taken into
account individually in the estimation of s.u.'s in distances, angles and
torsion angles; correlations between s.u.'s in cell parameters are only used
when they are defined by crystal symmetry. An approximate (isotropic)
treatment of cell s.u.'s is used for estimating s.u.'s involving l.s. planes.
;
loop_
    _geom_bond_atom_site_label_1
    _geom_bond_atom_site_label_2
    _geom_bond_site_symmetry_2
    _geom_bond_distance
    _geom_bond_publ_flag
    N1 N2 . 1.453(2) ?
    N1 C8 . 1.481(3) ?
    N1 C1 . 1.485(3) ?
    N2 H1n . 0.94(3) ?
    N2 H2n . 0.97(3) ?
    N2 H3n . 0.93(3) ?
    C1 C2 . 1.516(3) ?
    C1 H1A . 0.9900 ?
    C1 H1B . 0.9900 ?
    C2 C7 . 1.391(3) ?
    C2 C3 . 1.391(3) ?
    C3 C4 . 1.391(3) ?
    C3 H3 . 0.9500 ?
    C4 C5 . 1.385(3) ?
    C4 H4 . 0.9500 ?
    C5 C6 . 1.381(3) ?
    C5 H5 . 0.9500 ?
    C6 C7 . 1.392(3) ?
    C6 H6 . 0.9500 ?
    C7 H7 . 0.9500 ?
    C8 C9 . 1.506(3) ?
    C8 H8A . 0.9900 ?
    C8 H8B . 0.9900 ?
    C9 C10 . 1.391(3) ?
    C9 C14 . 1.395(3) ?
    C10 C11 . 1.392(3) ?
    C10 H10 . 0.9500 ?
    C11 C12 . 1.383(3) ?
    C11 H11 . 0.9500 ?
    C12 C13 . 1.392(3) ?
    C12 H12 . 0.9500 ?
    C13 C14 . 1.380(3) ?
    C13 H13 . 0.9500 ?
    C14 H14 . 0.9500 ?
loop_
    _geom_angle_atom_site_label_1
    _geom_angle_atom_site_label_2
    _geom_angle_atom_site_label_3
    _geom_angle_site_symmetry_1
    _geom_angle_site_symmetry_3
    _geom_angle
    _geom_angle_publ_flag
    N2 N1 C8 . . 108.71(15) ?
    N2 N1 C1 . . 108.85(15) ?
    C8 N1 C1 . . 113.32(16) ?
    N1 N2 H1n . . 112.5(16) ?
    N1 N2 H2n . . 110.1(14) ?
    H1n N2 H2n . . 109(2) ?
    N1 N2 H3n . . 108.9(16) ?
    H1n N2 H3n . . 112(2) ?
    H2n N2 H3n . . 104(2) ?
    N1 C1 C2 . . 116.42(16) ?
    N1 C1 H1A . . 108.2 ?
    C2 C1 H1A . . 108.2 ?
    N1 C1 H1B . . 108.2 ?
    C2 C1 H1B . . 108.2 ?
    H1A C1 H1B . . 107.3 ?
    C7 C2 C3 . . 118.77(19) ?
    C7 C2 C1 . . 119.93(19) ?
    C3 C2 C1 . . 121.27(18) ?
    C4 C3 C2 . . 120.7(2) ?
    C4 C3 H3 . . 119.7 ?
    C2 C3 H3 . . 119.7 ?
    C5 C4 C3 . . 120.1(2) ?
    C5 C4 H4 . . 119.9 ?
    C3 C4 H4 . . 119.9 ?
    C6 C5 C4 . . 119.7(2) ?
    C6 C5 H5 . . 120.2 ?
    C4 C5 H5 . . 120.2 ?
    C5 C6 C7 . . 120.4(2) ?
    C5 C6 H6 . . 119.8 ?
    C7 C6 H6 . . 119.8 ?
    C2 C7 C6 . . 120.4(2) ?
    C2 C7 H7 . . 119.8 ?
    C6 C7 H7 . . 119.8 ?
    N1 C8 C9 . . 110.82(17) ?
    N1 C8 H8A . . 109.5 ?
    C9 C8 H8A . . 109.5 ?
    N1 C8 H8B . . 109.5 ?
    C9 C8 H8B . . 109.5 ?
    H8A C8 H8B . . 108.1 ?
    C10 C9 C14 . . 118.43(19) ?
    C10 C9 C8 . . 120.94(18) ?
    C14 C9 C8 . . 120.63(18) ?
    C11 C10 C9 . . 120.91(19) ?
    C11 C10 H10 . . 119.5 ?
    C9 C10 H10 . . 119.5 ?
    C12 C11 C10 . . 120.03(19) ?
    C12 C11 H11 . . 120.0 ?
    C10 C11 H11 . . 120.0 ?
    C11 C12 C13 . . 119.43(19) ?
    C11 C12 H12 . . 120.3 ?
    C13 C12 H12 . . 120.3 ?
    C14 C13 C12 . . 120.40(18) ?
    C14 C13 H13 . . 119.8 ?
    C12 C13 H13 . . 119.8 ?
    C13 C14 C9 . . 120.80(19) ?
    C13 C14 H14 . . 119.6 ?
    C9 C14 H14 . . 119.6 ?
loop_
    _geom_torsion_atom_site_label_1
    _geom_torsion_atom_site_label_2
    _geom_torsion_atom_site_label_3
    _geom_torsion_atom_site_label_4
    _geom_torsion_site_symmetry_1
    _geom_torsion_site_symmetry_2
    _geom_torsion_site_symmetry_3
    _geom_torsion_site_symmetry_4
    _geom_torsion
    _geom_torsion_publ_flag
    N2 N1 C1 C2 . . . . -60.2(2) ?
    C8 N1 C1 C2 . . . . 60.9(2) ?
    N1 C1 C2 C7 . . . . 87.6(2) ?
    N1 C1 C2 C3 . . . . -90.4(2) ?
    C7 C2 C3 C4 . . . . -0.7(3) ?
    C1 C2 C3 C4 . . . . 177.35(19) ?
    C2 C3 C4 C5 . . . . -0.2(3) ?
    C3 C4 C5 C6 . . . . 0.2(3) ?
    C4 C5 C6 C7 . . . . 0.5(3) ?
    C3 C2 C7 C6 . . . . 1.5(3) ?
    C1 C2 C7 C6 . . . . -176.61(18) ?
    C5 C6 C7 C2 . . . . -1.4(3) ?
    N2 N1 C8 C9 . . . . -66.5(2) ?
    C1 N1 C8 C9 . . . . 172.31(16) ?
    N1 C8 C9 C10 . . . . 122.1(2) ?
    N1 C8 C9 C14 . . . . -58.4(3) ?
    C14 C9 C10 C11 . . . . 0.0(3) ?
    C8 C9 C10 C11 . . . . 179.45(19) ?
    C9 C10 C11 C12 . . . . -0.3(3) ?
    C10 C11 C12 C13 . . . . 0.7(3) ?
    C11 C12 C13 C14 . . . . -0.7(3) ?
    C12 C13 C14 C9 . . . . 0.4(3) ?
    C10 C9 C14 C13 . . . . 0.0(3) ?
    C8 C9 C14 C13 . . . . -179.51(19) ?
loop_
    _geom_hbond_atom_site_label_D
    _geom_hbond_atom_site_label_H
    _geom_hbond_atom_site_label_A
    _geom_hbond_site_symmetry_A
    _geom_hbond_distance_DH
    _geom_hbond_distance_HA
    _geom_hbond_distance_DA
    _geom_hbond_angle_DHA
    N2 H1N Cl1 . 0.94(3) 2.30(3) 3.2130(18) 163(2)
    N2 H2N Cl1 2_656 0.97(2) 2.21(2) 3.1287(19) 158(2)
    N2 H3N Cl1 1_455 0.93(3) 2.20(3) 3.1235(18) 172(2)
    C8 H8A Cg1 2_666 0.99 2.64 3.542(2) 152
