# Supplementary material for: 2,2-Dibenzyl­hydrazin-1-ium chloride
Source: Acta Crystallogr Sect E Struct Rep Online. 2013 Feb 16;69(Pt 3):o382. doi: 10.1107/S1600536813003966 (PMC3588411; doi:10.1107/S1600536813003966)
Supplement: Supplementary file 2 [file e-69-0o382-Isup2.hkl]

#
# h,k,l, Fc-squared, Fo-squared, sigma(Fo-squared) and status flag
#
data_I
_shelx_title ' 1'
_shelx_refln_list_code          4
_shelx_F_calc_maximum       69.92
_exptl_crystal_F_000       264.00
_reflns_d_resolution_high  0.8129
 
loop_
 _symmetry_equiv_pos_as_xyz
 'x, y, z'
 '-x, -y, -z'
 
_cell_length_a     5.6155
_cell_length_b     9.9804
_cell_length_c    11.7302
_cell_angle_alpha  79.532
_cell_angle_beta   78.508
_cell_angle_gamma  83.550
 
_shelx_F_squared_multiplier     1.000
 
loop_
 _refln_index_h
 _refln_index_k
 _refln_index_l
 _refln_F_squared_calc
 _refln_F_squared_meas
 _refln_F_squared_sigma
 _refln_observed_status
   1   0   0     1812.06     1782.41     23.84 o
   2   0   0      953.26     1010.15     13.30 o
   3   0   0      594.64      596.63      7.99 o
   4   0   0       78.92       73.59      3.70 o
   5   0   0      133.75      121.35     10.35 o
   6   0   0        6.21       12.14      3.22 o
  -6   1   0       37.72       43.05      5.64 o
  -5   1   0      366.42      368.80     17.62 o
  -4   1   0      582.66      585.77     12.17 o
  -3   1   0      266.31      257.20      5.67 o
  -2   1   0      299.86      313.83      5.36 o
  -1   1   0     1398.16     1434.15     41.83 o
   0   1   0       99.27      100.32      2.73 o
   1   1   0        1.13        1.45      1.29 o
   2   1   0        4.27        2.51      0.79 o
   3   1   0        1.20        1.15      0.88 o
   4   1   0        7.24        5.87      1.18 o
   5   1   0     1190.13     1358.40     36.67 o
   6   1   0      361.90      390.31     16.65 o
  -6   2   0       80.30       80.20      5.41 o
  -5   2   0      114.25      110.83      5.58 o
  -4   2   0       12.50        8.55      1.76 o
  -3   2   0       54.61       47.72      3.12 o
  -2   2   0      139.25      140.47      4.76 o
  -1   2   0      169.88      170.10      4.96 o
   0   2   0     3179.40     3273.36     26.02 o
   1   2   0     4888.71     5201.29     55.92 o
   2   2   0       35.05       33.35      2.12 o
   3   2   0      135.13      124.23      4.27 o
   4   2   0      393.18      414.50      9.18 o
   5   2   0        2.80        3.54      2.51 o
   6   2   0      150.67      164.89     11.64 o
  -6   3   0        4.87        7.22      1.78 o
  -5   3   0      115.44      117.18      5.04 o
  -4   3   0        0.21        1.05      1.60 o
  -3   3   0      674.07      703.02     12.97 o
  -2   3   0      168.51      163.74      3.81 o
  -1   3   0       20.14       14.08      0.91 o
   0   3   0     4169.56     4571.39     29.56 o
   1   3   0        1.90        2.82      0.70 o
   2   3   0      140.83      159.64      4.49 o
   3   3   0      466.56      460.09     10.22 o
   4   3   0      117.95      117.27      5.81 o
   5   3   0      269.18      255.19     11.64 o
   6   3   0       15.24        9.76      3.26 o
  -6   4   0       45.06       52.73      3.39 o
  -5   4   0      228.91      243.84      7.15 o
  -4   4   0      496.31      488.04      9.33 o
  -3   4   0      106.35       99.91      4.19 o
  -2   4   0       34.35       30.97      1.91 o
  -1   4   0      445.34      469.51      6.35 o
   0   4   0        1.23        1.13      0.54 o
   1   4   0        2.70        3.80      0.67 o
   2   4   0      126.85      125.91      3.58 o
   3   4   0      106.14      108.87      5.04 o
   4   4   0       83.67       85.95      5.35 o
   5   4   0       76.53       85.36      9.36 o
   6   4   0       28.24       31.89      4.82 o
  -5   5   0        0.41       -0.41      1.07 o
  -4   5   0       27.02       27.67      2.50 o
  -3   5   0       82.73       76.56      3.95 o
  -2   5   0        1.40        1.76      0.90 o
  -1   5   0        1.45        2.60      0.73 o
   0   5   0       59.67       79.63      2.55 o
   1   5   0     2182.55     2287.56     22.84 o
   2   5   0        7.34        4.83      0.97 o
   3   5   0      164.52      167.40      8.60 o
   4   5   0      304.25      302.69      7.57 o
   5   5   0        0.13        1.21      2.40 o
   6   5   0       52.33       57.46      4.17 o
  -5   6   0       12.80       14.83      2.01 o
  -4   6   0       86.48       88.23      5.09 o
  -3   6   0      644.96      665.19     13.54 o
  -2   6   0       54.09       47.48      3.09 o
  -1   6   0      105.86      117.71      3.47 o
   0   6   0      490.33      526.22     11.36 o
   1   6   0      793.57      811.05     16.28 o
   2   6   0       23.33       25.32      2.27 o
   3   6   0      257.67      262.00      8.65 o
   4   6   0       45.83       39.08      3.91 o
   5   6   0        2.58       -0.61      2.83 o
   6   6   0        4.32        0.87      1.64 o
  -5   7   0        3.18        4.72      1.12 o
  -4   7   0        8.91       12.56      2.06 o
  -3   7   0       12.62       12.72      1.57 o
  -2   7   0      343.10      356.52      8.79 o
  -1   7   0        9.96       10.39      1.55 o
   0   7   0      177.73      180.99      6.41 o
   1   7   0        5.80        6.47      1.50 o
   2   7   0      397.23      405.16     11.69 o
   3   7   0       75.68       72.33      4.68 o
   4   7   0       32.58       30.03      3.11 o
   5   7   0       80.00       88.68      8.97 o
  -4   8   0        0.32        0.40      0.98 o
  -3   8   0       19.48       16.06      1.90 o
  -2   8   0      223.76      212.22      8.17 o
  -1   8   0       15.86       16.65      1.42 o
   0   8   0      207.01      186.19      6.40 o
   1   8   0        7.16        5.22      3.76 o
   2   8   0       43.99       42.62      2.74 o
   3   8   0        8.27        3.97      1.45 o
   4   8   0       92.78       99.99      5.47 o
   5   8   0       27.05       29.17      4.47 o
  -4   9   0        1.55        3.37      1.70 o
  -3   9   0       78.61       74.84     11.09 o
  -2   9   0       36.83       38.32      4.16 o
  -1   9   0        0.07       -0.09      1.84 o
   0   9   0       52.05       57.30      7.26 o
   1   9   0       77.75       79.12      5.19 o
   2   9   0       18.48       11.22      2.64 o
   3   9   0        1.19       -1.96      1.47 o
   4   9   0       43.22       47.32      4.15 o
  -2  10   0       70.99       78.23      7.81 o
  -1  10   0        0.10       -3.03      2.92 o
   0  10   0        1.89        2.14      2.25 o
   1  10   0      214.72      215.44     10.15 o
   2  10   0       25.68       21.40      3.45 o
   3  10   0       11.29       11.67      2.51 o
   4  10   0       74.65       99.78      7.45 o
  -2  11   0       43.69       42.09      4.54 o
  -1  11   0       28.19       21.20      3.84 o
   0  11   0       31.70       36.21      3.70 o
   1  11   0       24.12       28.44      5.13 o
   2  11   0       30.00       34.55      5.21 o
   3  11   0        0.18       -2.83      1.89 o
  -2 -11   1       49.61       65.60      6.85 o
  -1 -11   1       27.90       22.13      4.38 o
   0 -11   1       51.73       54.61      4.32 o
   1 -11   1       26.73       34.77      4.70 o
   2 -11   1        2.02        2.37      1.57 o
  -3 -10   1       35.40       39.72      5.84 o
  -2 -10   1       86.07       83.02      9.05 o
  -1 -10   1        1.60        0.03      2.77 o
   0 -10   1       97.03       99.96      6.73 o
   1 -10   1       35.84       34.73      4.51 o
   2 -10   1        2.92        2.56      2.29 o
   3 -10   1        0.27       -2.81      2.09 o
  -4  -9   1        8.94        6.15      1.83 o
  -3  -9   1       13.10       12.92      2.11 o
  -2  -9   1      193.75      180.27      7.99 o
  -1  -9   1       11.61        5.00      3.38 o
   0  -9   1        0.80       -0.69      2.44 o
   1  -9   1      118.26      119.50      7.68 o
   2  -9   1       44.87       42.13      4.46 o
   3  -9   1        5.65       -1.30      2.12 o
   4  -9   1       55.29       70.44      5.87 o
  -5  -8   1       13.36       26.53      4.02 o
  -4  -8   1      231.40      230.15      8.31 o
  -3  -8   1       57.58       49.25      4.15 o
  -2  -8   1       57.13       49.21      2.94 o
  -1  -8   1      259.81      250.34      6.67 o
   0  -8   1       12.04       10.58      1.54 o
   1  -8   1      139.37      130.48      4.33 o
   2  -8   1       80.80       72.36      4.82 o
   3  -8   1        2.79       -4.36      2.91 o
   4  -8   1       64.05       75.40      3.66 o
  -5  -7   1      178.24      199.91     13.40 o
  -4  -7   1        0.88       -0.02      1.92 o
  -3  -7   1      103.46       99.09      5.12 o
  -2  -7   1        8.09        8.53      1.90 o
  -1  -7   1        9.17        6.95      2.28 o
   0  -7   1       33.27       30.77      2.79 o
   1  -7   1       38.91       44.30      2.91 o
   2  -7   1      185.97      179.29      8.23 o
   3  -7   1        9.91        8.42      1.15 o
   4  -7   1        1.67        3.35      1.31 o
   5  -7   1       28.36       30.88      2.25 o
  -5  -6   1      164.62      169.50      8.33 o
  -4  -6   1      110.64       94.11      6.30 o
  -3  -6   1       18.30       14.19      2.02 o
  -2  -6   1       17.64       13.72      1.74 o
  -1  -6   1      183.25      189.91      6.07 o
   0  -6   1      110.33      117.23      4.22 o
   1  -6   1      486.01      518.48      9.52 o
   2  -6   1      223.57      217.15      6.90 o
   3  -6   1       14.13       13.89      1.22 o
   4  -6   1       99.87      107.91      5.52 o
   5  -6   1       60.16       75.78      4.02 o
  -6  -5   1        4.54        4.25      3.22 o
  -5  -5   1       39.56       44.12      4.66 o
  -4  -5   1      292.73      278.27      7.37 o
  -3  -5   1       34.58       33.61      2.95 o
  -2  -5   1      180.78      160.94      4.84 o
  -1  -5   1      783.39      836.01     12.29 o
   0  -5   1       17.35       17.57      1.56 o
   1  -5   1     2607.52     2841.22     18.77 o
   2  -5   1        6.19        2.47      0.98 o
   3  -5   1       26.31       20.71      2.17 o
   4  -5   1       22.13       22.41      2.69 o
   5  -5   1       21.90       25.48      2.34 o
  -6  -4   1       21.58       31.20      4.63 o
  -5  -4   1      106.77      111.32      7.33 o
  -4  -4   1      143.14      132.09      6.44 o
  -3  -4   1      127.78      133.07      5.83 o
  -2  -4   1      724.59      759.15     10.38 o
  -1  -4   1       76.08       85.32      2.51 o
   0  -4   1        2.13        2.17      0.70 o
   1  -4   1        1.55        3.09      0.68 o
   2  -4   1      290.30      301.75      5.85 o
   3  -4   1        1.96        1.55      1.11 o
   4  -4   1       17.74       15.33      1.41 o
   5  -4   1      113.96      112.89      4.85 o
   6  -4   1      186.56      227.95     10.09 o
  -6  -3   1       58.08       70.24      7.21 o
  -5  -3   1       49.35       45.64      3.97 o
  -4  -3   1        8.42        8.34      1.86 o
  -3  -3   1      358.77      419.46      9.78 o
  -2  -3   1     1023.86     1127.70     15.16 o
  -1  -3   1      561.00      582.32     10.17 o
   0  -3   1       49.75       68.35      2.57 o
   1  -3   1        1.96        2.53      0.63 o
   2  -3   1      926.61      976.75     13.34 o
   3  -3   1      317.17      319.83      8.51 o
   4  -3   1      415.52      410.28     11.07 o
   5  -3   1       71.18       67.74      3.87 o
   6  -3   1        5.95        9.14      6.70 o
  -6  -2   1       30.90       33.97      5.33 o
  -5  -2   1        0.60        0.28      2.24 o
  -4  -2   1      869.14      920.42     25.48 o
  -3  -2   1       53.14       54.84      3.75 o
  -2  -2   1      409.01      410.99      6.48 o
  -1  -2   1     3910.23     4322.31     37.91 o
   0  -2   1       93.86       95.99      4.34 o
   1  -2   1      552.35      622.03      6.04 o
   2  -2   1        7.91        6.06      0.93 o
   3  -2   1      623.24      678.68     11.99 o
   4  -2   1      116.30      105.10      5.28 o
   5  -2   1       28.57       32.66      2.91 o
   6  -2   1       17.72       17.98      3.72 o
  -6  -1   1       10.41        9.25      3.60 o
  -5  -1   1       70.73       60.38      6.82 o
  -4  -1   1      278.27      267.39      7.52 o
  -3  -1   1      151.25      169.44      4.90 o
  -2  -1   1       38.34       33.96      2.01 o
  -1  -1   1       59.49       50.22      3.27 o
   0  -1   1      226.52      228.85      6.49 o
   1  -1   1     2362.78     2407.17     27.34 o
   2  -1   1      354.79      339.57      5.37 o
   3  -1   1      118.40      128.38      5.95 o
   4  -1   1       74.63       70.50      4.21 o
   5  -1   1      284.87      290.89     11.22 o
   6  -1   1       25.55       27.21      3.14 o
  -6   0   1       17.15       18.88      3.75 o
  -5   0   1       87.52       77.48      8.36 o
  -4   0   1       14.04       13.67      1.58 o
  -3   0   1        0.15        0.90      0.89 o
  -2   0   1      109.96      109.75      2.27 o
  -1   0   1        1.71        3.99      1.32 o
   0   0   1      618.24      624.10      8.46 o
   1   0   1       85.80       86.80      3.87 o
   2   0   1     1984.67     2134.91     28.98 o
   3   0   1       74.13       65.19      2.12 o
   4   0   1      145.10      130.66      5.50 o
   5   0   1      184.18      177.56      7.27 o
   6   0   1        8.37       10.64      3.22 o
  -6   1   1        1.14        2.97      2.31 o
  -5   1   1       91.54       82.11      8.60 o
  -4   1   1      122.78      105.41      6.90 o
  -3   1   1      302.69      329.61      5.44 o
  -2   1   1      344.43      381.32      5.71 o
  -1   1   1     3443.32     3695.20    106.25 o
   0   1   1      340.64      361.19      8.33 o
   1   1   1      830.50      868.95     14.65 o
   2   1   1     1876.88     1956.71     22.34 o
   3   1   1       95.55       88.59      2.79 o
   4   1   1      103.66      101.72      4.32 o
   5   1   1       24.43       21.34      2.71 o
   6   1   1      118.98      124.25      9.87 o
  -6   2   1       16.20       14.28      3.29 o
  -5   2   1      227.23      219.57      9.58 o
  -4   2   1        6.26        5.26      1.64 o
  -3   2   1      713.34      760.36     14.20 o
  -2   2   1       43.74       39.33      1.58 o
  -1   2   1     2604.37     2718.71     36.52 o
   0   2   1      430.77      460.00      8.39 o
   1   2   1       17.52       10.83      0.94 o
   2   2   1      178.74      176.36      6.41 o
   3   2   1      277.24      308.60      5.75 o
   4   2   1      138.93      136.66      5.23 o
   5   2   1      132.45      144.34      8.06 o
   6   2   1      107.49      117.67      7.03 o
  -6   3   1       29.88       31.79      4.39 o
  -5   3   1       20.32       25.85      2.44 o
  -4   3   1      236.53      224.41      8.20 o
  -3   3   1        6.39        5.48      1.12 o
  -2   3   1       17.28       20.39      1.64 o
  -1   3   1      572.18      568.26      6.37 o
   0   3   1     2664.26     2883.50     26.67 o
   1   3   1     4056.80     4290.87     22.71 o
   2   3   1      497.68      584.63      7.67 o
   3   3   1      415.24      411.04      8.06 o
   4   3   1      108.22      107.77      4.84 o
   5   3   1      110.79      105.67     10.89 o
   6   3   1       36.87       34.78      5.59 o
  -6   4   1        1.72        3.46      1.67 o
  -5   4   1       18.35       18.10      2.08 o
  -4   4   1      397.83      413.05      7.96 o
  -3   4   1        5.98        7.00      1.44 o
  -2   4   1       12.07       10.40      1.42 o
  -1   4   1      179.10      167.81      3.63 o
   0   4   1      887.99      963.69      8.68 o
   1   4   1       46.26       52.44      1.89 o
   2   4   1      332.14      361.87      6.57 o
   3   4   1       78.54       64.88      6.22 o
   4   4   1       10.20        9.63      2.34 o
   5   4   1        4.92        1.61      1.57 o
   6   4   1      361.09      401.49     17.22 o
  -5   5   1        1.74        0.74      1.07 o
  -4   5   1        6.85        8.84      1.93 o
  -3   5   1      455.29      461.81      9.78 o
  -2   5   1       68.17       64.50      3.26 o
  -1   5   1      289.61      284.21      5.42 o
   0   5   1        1.05        1.64      0.76 o
   1   5   1      780.86      824.09     13.55 o
   2   5   1     1022.16     1137.18     13.37 o
   3   5   1       57.07       50.68      3.70 o
   4   5   1        1.85        0.71      1.49 o
   5   5   1        6.82       11.48      3.81 o
   6   5   1       52.80       58.13      4.51 o
  -5   6   1       22.38       25.94      2.04 o
  -4   6   1      280.92      310.03      9.48 o
  -3   6   1        1.91        2.49      0.82 o
  -2   6   1      114.23      107.75      4.56 o
  -1   6   1       76.11       70.15      2.66 o
   0   6   1        5.29        8.68      1.12 o
   1   6   1       73.86       73.36      4.62 o
   2   6   1       45.63       49.35      3.15 o
   3   6   1      297.36      302.09     11.59 o
   4   6   1        6.76        8.04      1.89 o
   5   6   1       44.38       51.19      4.98 o
   6   6   1        1.02       -3.36      2.24 o
  -5   7   1       15.91       20.38      2.23 o
  -4   7   1      208.97      243.26      7.90 o
  -3   7   1       41.44       42.33      2.84 o
  -2   7   1       99.25       92.17      4.43 o
  -1   7   1       32.40       29.64      1.84 o
   0   7   1      359.66      369.28      7.85 o
   1   7   1      242.74      236.28      8.67 o
   2   7   1      241.96      253.41      9.87 o
   3   7   1      398.70      378.61      8.41 o
   4   7   1        9.60       10.32      2.36 o
   5   7   1       74.94       73.04      7.62 o
  -4   8   1        2.20        0.04      1.11 o
  -3   8   1      467.74      569.28     10.82 o
  -2   8   1       12.84       10.56      1.72 o
  -1   8   1       89.28       90.54      3.89 o
   0   8   1      421.84      407.76     10.04 o
   1   8   1      184.53      187.75      8.29 o
   2   8   1      709.36      672.93     13.36 o
   3   8   1        1.28        0.70      1.25 o
   4   8   1       28.35       27.55      3.65 o
   5   8   1        1.08       -0.96      1.86 o
  -3   9   1      175.20      201.03      8.35 o
  -2   9   1       79.57       87.59      4.86 o
  -1   9   1        1.04       -0.71      1.52 o
   0   9   1       60.80       62.46      7.52 o
   1   9   1       21.83       21.76      2.66 o
   2   9   1      117.75      114.69      7.62 o
   3   9   1       18.52       18.96      2.54 o
   4   9   1       54.71       52.24      4.66 o
   5   9   1       28.64       23.05      3.75 o
  -2  10   1       95.26      107.33      8.65 o
  -1  10   1       42.04       44.74      4.46 o
   0  10   1       12.85       16.91      4.24 o
   1  10   1       50.34       47.93      6.35 o
   2  10   1       27.87       19.99      3.23 o
   3  10   1      336.50      338.74     12.08 o
   4  10   1        0.72        0.94      1.37 o
  -2  11   1       90.66       87.47      6.47 o
  -1  11   1      154.88      177.50     10.98 o
   0  11   1       56.26       69.95      7.18 o
   1  11   1        0.69       -1.18      2.56 o
   2  11   1       21.30       16.12      3.58 o
   3  11   1       12.62       12.25      3.29 o
   0  12   1       30.40       32.59      3.83 o
  -2 -11   2        0.10       -0.47      2.08 o
  -1 -11   2        1.03        4.34      2.57 o
   0 -11   2       71.39       80.42     13.68 o
   1 -11   2        6.72       11.48     14.05 o
  -3 -10   2        3.41       -0.59      2.77 o
  -2 -10   2       10.39       12.63      4.03 o
  -1 -10   2        0.29        9.27      4.57 o
   0 -10   2       61.51       69.37      6.14 o
   1 -10   2        3.21        0.10      4.26 o
   2 -10   2        2.59        2.08      2.19 o
  -4  -9   2       11.08       13.57      2.19 o
  -3  -9   2       17.07       17.19      2.99 o
  -2  -9   2       54.25       46.16      6.29 o
  -1  -9   2      175.11      183.68     14.42 o
   0  -9   2        0.79       -0.91      2.33 o
   1  -9   2       67.92       59.33      5.35 o
   2  -9   2       17.39       15.73      4.26 o
   3  -9   2       67.04       54.82      6.43 o
  -4  -8   2        0.29       -1.44      1.81 o
  -3  -8   2      148.57      151.91      7.05 o
  -2  -8   2      184.20      158.97      7.48 o
  -1  -8   2      204.86      175.73      7.77 o
   0  -8   2      177.65      156.33      4.74 o
   1  -8   2       32.73       33.57      2.24 o
   2  -8   2       28.06       24.65      3.02 o
   3  -8   2       12.85       11.93      3.85 o
   4  -8   2      147.67      200.65      7.98 o
  -5  -7   2       77.59       76.86      4.79 o
  -4  -7   2        4.00        3.75      1.94 o
  -3  -7   2      247.83      228.84      8.68 o
  -2  -7   2       46.41       41.66      6.59 o
  -1  -7   2        3.51        3.11      1.32 o
   0  -7   2      369.92      373.63      7.62 o
   1  -7   2        5.69        3.85      1.17 o
   2  -7   2       50.79       49.69      2.86 o
   3  -7   2        0.66       -2.72      2.01 o
   4  -7   2      333.29      410.11      9.91 o
   5  -7   2        1.38        1.65      1.34 o
  -5  -6   2       18.23       22.26      2.60 o
  -4  -6   2       16.78       16.25      3.20 o
  -3  -6   2       81.47       82.40      5.14 o
  -2  -6   2       38.75       35.55      5.97 o
  -1  -6   2        0.88        0.62      0.99 o
   0  -6   2        0.88        2.71      0.95 o
   1  -6   2      222.31      214.96      5.55 o
   2  -6   2       97.28       97.32      3.89 o
   3  -6   2      121.82      108.69      3.16 o
   4  -6   2       45.62       50.22      3.71 o
   5  -6   2       32.06       35.08      2.85 o
  -5  -5   2        3.95        3.86      2.95 o
  -4  -5   2        1.53        0.86      2.14 o
  -3  -5   2      133.33      139.21      6.15 o
  -2  -5   2      119.87      111.26      5.08 o
  -1  -5   2       28.35       33.24      3.17 o
   0  -5   2      148.63      136.67      4.27 o
   1  -5   2      364.37      391.76      7.03 o
   2  -5   2       13.96       14.27      1.57 o
   3  -5   2      136.15      121.61      4.92 o
   4  -5   2       25.04       26.04      3.16 o
   5  -5   2        0.08        0.62      1.19 o
  -6  -4   2       29.94       33.82      4.51 o
  -5  -4   2       43.96       50.80      5.09 o
  -4  -4   2        6.72        4.83      1.08 o
  -3  -4   2       97.70       93.12      6.18 o
  -2  -4   2       11.35        5.81      1.39 o
  -1  -4   2      513.26      553.53      9.14 o
   0  -4   2      918.97      953.62     14.08 o
   1  -4   2      220.64      204.33      3.67 o
   2  -4   2       22.04       23.07      1.46 o
   3  -4   2       63.25       61.70      4.08 o
   4  -4   2       88.77       82.28      3.41 o
   5  -4   2       24.36       25.91      2.43 o
   6  -4   2        0.72        0.54      0.80 o
  -6  -3   2       31.57       37.25      3.43 o
  -5  -3   2       87.77       91.59      6.80 o
  -4  -3   2      116.07      106.13      7.48 o
  -3  -3   2        2.03       -1.31      1.24 o
  -2  -3   2      337.68      324.49      7.78 o
  -1  -3   2       14.57       17.63      1.68 o
   0  -3   2      661.27      653.82     11.64 o
   1  -3   2      544.27      548.00      6.28 o
   2  -3   2       11.47        9.06      1.10 o
   3  -3   2      270.58      279.08      7.99 o
   4  -3   2       18.66       17.73      2.36 o
   5  -3   2       68.45       70.72      3.93 o
   6  -3   2       22.80       27.72      2.13 o
  -6  -2   2       84.07       92.38      8.50 o
  -5  -2   2      182.61      193.36      9.78 o
  -4  -2   2       44.38       36.30      3.33 o
  -3  -2   2      294.08      327.80      7.44 o
  -2  -2   2      545.13      597.92      7.02 o
  -1  -2   2       75.01       69.74      1.98 o
   0  -2   2      466.47      486.14      6.45 o
   1  -2   2     2059.98     2199.73     12.75 o
   2  -2   2      212.30      244.17      4.41 o
   3  -2   2       17.98       14.27      1.73 o
   4  -2   2       93.37       85.86      5.31 o
   5  -2   2      142.49      140.42      5.59 o
   6  -2   2        8.09        8.63      1.90 o
  -6  -1   2        2.33        4.17      1.66 o
  -5  -1   2       67.76       61.68      5.78 o
  -4  -1   2      351.70      351.40      7.83 o
  -3  -1   2      457.18      478.44      8.96 o
  -2  -1   2      585.68      624.07      7.58 o
  -1  -1   2      334.63      363.77      8.65 o
   0  -1   2      464.17      495.20     10.03 o
   1  -1   2     4119.72     4679.43     39.01 o
   2  -1   2      615.57      664.73     15.60 o
   3  -1   2        0.14        1.99      0.85 o
   4  -1   2      316.67      307.97      8.92 o
   5  -1   2      198.83      194.34      7.39 o
   6  -1   2        0.03       -0.89      1.52 o
  -6   0   2        7.32        6.75      1.47 o
  -5   0   2       71.34       74.18      8.01 o
  -4   0   2      262.58      258.82      6.67 o
  -3   0   2      136.91      117.70      3.85 o
  -2   0   2     1676.54     1805.47     18.99 o
  -1   0   2      214.58      187.79     13.55 o
   0   0   2        0.33        1.13      1.20 o
   1   0   2       88.80       79.05      4.01 o
   2   0   2     1409.06     1512.57     19.23 o
   3   0   2       19.70       19.27      1.55 o
   4   0   2      215.63      193.52      8.73 o
   5   0   2        4.67        3.17      1.22 o
   6   0   2       63.36       68.74      5.04 o
  -6   1   2       89.11       94.09      5.38 o
  -5   1   2      170.62      171.05     12.34 o
  -4   1   2       33.33       28.06      2.46 o
  -3   1   2      451.38      525.14     10.21 o
  -2   1   2      149.67      180.28      3.41 o
  -1   1   2       10.04        5.30      0.84 o
   0   1   2      405.73      481.88     13.34 o
   1   1   2     1144.81     1257.93     15.57 o
   2   1   2      343.27      361.00      5.30 o
   3   1   2       86.82       95.90      2.97 o
   4   1   2      457.28      466.86     11.37 o
   5   1   2        5.93        4.29      1.68 o
   6   1   2        1.04        2.68      1.79 o
  -6   2   2        4.29        2.82      1.40 o
  -5   2   2       33.93       34.65      5.62 o
  -4   2   2       12.58        9.39      2.35 o
  -3   2   2        5.98        8.09      1.08 o
  -2   2   2       63.40       62.09      2.15 o
  -1   2   2     1995.60     2255.21     15.11 o
   0   2   2      239.31      231.29      7.97 o
   1   2   2     3469.68     3818.18     60.99 o
   2   2   2     1766.78     1870.89     17.93 o
   3   2   2      567.27      650.70     11.51 o
   4   2   2      204.43      202.11      5.68 o
   5   2   2      238.42      229.59      8.29 o
   6   2   2      133.54      125.41      5.70 o
  -6   3   2       11.25       11.66      2.83 o
  -5   3   2       52.09       51.98      3.16 o
  -4   3   2      228.76      216.18      5.55 o
  -3   3   2        4.78        2.65      0.95 o
  -2   3   2     1684.57     1835.60     19.07 o
  -1   3   2      112.95      101.35      1.90 o
   0   3   2      265.49      277.41      4.38 o
   1   3   2     2014.31     2164.11     21.67 o
   2   3   2       24.75       19.80      1.55 o
   3   3   2       74.52       74.91      3.95 o
   4   3   2        4.50        3.50      1.25 o
   5   3   2       47.01       38.43      6.73 o
   6   3   2       48.49       41.91      6.08 o
  -5   4   2      114.87      109.30      7.73 o
  -4   4   2        0.86       -0.67      0.74 o
  -3   4   2       38.49       36.41      3.15 o
  -2   4   2      118.89      113.32      3.58 o
  -1   4   2       89.61       89.34      2.03 o
   0   4   2      241.59      266.51      3.89 o
   1   4   2      119.45      137.32      3.43 o
   2   4   2      323.81      329.05      6.79 o
   3   4   2      482.25      557.76     10.09 o
   4   4   2      100.56       91.98      5.50 o
   5   4   2      133.10      126.54      8.05 o
   6   4   2      153.01      159.91     26.60 o
  -5   5   2       30.31       28.13      2.26 o
  -4   5   2        0.38        1.65      1.38 o
  -3   5   2      532.64      545.41     12.64 o
  -2   5   2      413.79      409.87      8.52 o
  -1   5   2     1336.54     1428.34     13.70 o
   0   5   2       39.95       45.85      1.66 o
   1   5   2      544.72      581.48      9.82 o
   2   5   2      905.37      972.02     16.40 o
   3   5   2        2.17        1.28      1.34 o
   4   5   2      108.78      108.20      5.90 o
   5   5   2      293.08      300.55     16.52 o
   6   5   2       22.35       24.73      3.10 o
  -5   6   2       53.94       67.95      3.10 o
  -4   6   2      228.14      244.67      8.34 o
  -3   6   2        9.40        9.29      1.28 o
  -2   6   2      448.97      456.66     13.24 o
  -1   6   2      159.58      142.50      3.74 o
   0   6   2        0.55        1.12      0.70 o
   1   6   2      723.94      769.98     15.55 o
   2   6   2      418.62      456.71      9.94 o
   3   6   2      237.89      253.63     11.80 o
   4   6   2        0.88        1.80      1.67 o
   5   6   2       66.58       70.92      6.32 o
   6   6   2       12.07        7.23      2.04 o
  -5   7   2       25.66       31.10      2.10 o
  -4   7   2       98.54      107.88      5.16 o
  -3   7   2      553.04      604.54     11.85 o
  -2   7   2       66.12       58.37      3.57 o
  -1   7   2        1.70        2.49      0.96 o
   0   7   2       31.18       28.77      1.94 o
   1   7   2        8.86       10.53      1.91 o
   2   7   2       18.19       18.17      2.23 o
   3   7   2      288.19      263.32     11.26 o
   4   7   2       25.65       23.70      2.94 o
   5   7   2       48.55       64.27      6.96 o
   6   7   2      120.74      119.87      8.15 o
  -4   8   2       11.46       14.79      2.66 o
  -3   8   2       21.53       20.45      2.16 o
  -2   8   2       37.75       40.43      2.95 o
  -1   8   2      156.79      150.59      4.50 o
   0   8   2       63.01       57.15      3.65 o
   1   8   2        0.57       -0.02      1.15 o
   2   8   2     1810.87     1945.40     22.20 o
   3   8   2      218.41      206.18      9.41 o
   4   8   2       70.05       74.35      6.21 o
   5   8   2       44.32       50.41      5.50 o
  -3   9   2       36.82       34.69      2.84 o
  -2   9   2      161.39      170.90      6.80 o
  -1   9   2      117.58      111.88      5.90 o
   0   9   2       16.78       11.73      2.57 o
   1   9   2       92.72       85.04      6.22 o
   2   9   2       60.14       74.09      9.30 o
   3   9   2       17.38       17.46      3.30 o
   4   9   2        0.94       -1.62      4.57 o
   5   9   2       15.83       21.56      2.39 o
  -3  10   2       46.98       47.92      4.29 o
  -2  10   2       45.62       46.82      4.73 o
  -1  10   2       57.70       72.89      5.62 o
   0  10   2       79.69       78.68      8.54 o
   1  10   2       13.09       19.89      4.10 o
   2  10   2        0.46       -0.56      2.75 o
   3  10   2      209.82      200.31      9.22 o
   4  10   2        0.10       -0.86      1.91 o
  -2  11   2       14.32       16.93      2.95 o
  -1  11   2       46.40       58.56      4.28 o
   0  11   2       40.02       42.02      5.72 o
   1  11   2        0.07        3.39      2.24 o
   3  11   2       21.76       12.65      2.84 o
   0  12   2       14.48       26.96      3.56 o
   1  12   2        2.17        4.47      1.67 o
  -1 -11   3       51.71       55.58      5.92 o
   0 -11   3       10.70       11.14      2.90 o
  -3 -10   3        5.61        3.87      1.96 o
  -2 -10   3        4.83        7.48      1.98 o
  -1 -10   3       92.52       93.65      6.56 o
   0 -10   3       19.75       31.76      5.96 o
   1 -10   3        0.35       -1.65     10.78 o
   2 -10   3       83.70       85.68      5.66 o
  -3  -9   3       34.62       39.34      4.11 o
  -2  -9   3       60.45       49.12      4.58 o
  -1  -9   3       40.67       30.11      4.08 o
   0  -9   3      251.07      246.76     16.26 o
   1  -9   3        0.75        1.66      1.78 o
   2  -9   3       40.51       32.38      5.88 o
   3  -9   3       19.80       24.21      4.23 o
  -4  -8   3       41.79       38.72      3.68 o
  -3  -8   3        0.18        0.66      1.62 o
  -2  -8   3        3.30        3.10      2.13 o
  -1  -8   3       32.24       28.64      4.26 o
   0  -8   3       65.00       53.84      4.23 o
   1  -8   3       25.72       21.95      2.65 o
   2  -8   3       52.17       42.09      6.26 o
   3  -8   3       67.57       54.40      6.97 o
   4  -8   3       70.61       75.32      7.24 o
  -5  -7   3        6.39        6.48      2.18 o
  -4  -7   3      115.89      108.92      6.85 o
  -3  -7   3       15.55       13.97      4.40 o
  -2  -7   3       12.68        9.29      1.51 o
  -1  -7   3      716.44      685.18     20.92 o
   0  -7   3        0.59        1.46      0.95 o
   1  -7   3       21.36       17.44      2.03 o
   2  -7   3      101.26       80.26      4.68 o
   3  -7   3       33.56       32.39      5.59 o
   4  -7   3        8.89       12.29      3.70 o
   5  -7   3        1.85        1.06      1.39 o
  -5  -6   3        0.23        6.81      2.91 o
  -4  -6   3       48.53       51.75      4.14 o
  -3  -6   3      255.03      239.05      6.71 o
  -2  -6   3       64.83       64.48      8.05 o
  -1  -6   3      254.10      244.71      7.58 o
   0  -6   3       34.48       24.54      2.17 o
   1  -6   3      102.81       94.78      3.80 o
   2  -6   3      166.38      164.19      8.91 o
   3  -6   3       87.89       71.43      3.47 o
   4  -6   3      144.06      160.57      6.37 o
   5  -6   3       93.45      109.36      4.68 o
  -5  -5   3        0.84        3.07      1.95 o
  -4  -5   3       70.19       74.20      4.27 o
  -3  -5   3      187.78      169.40      8.49 o
  -2  -5   3       43.08       37.54      5.91 o
  -1  -5   3      138.41      120.19     14.28 o
   0  -5   3       58.03       43.88      3.13 o
   1  -5   3       53.04       48.75      2.87 o
   2  -5   3        4.06        2.37      0.71 o
   3  -5   3      306.07      280.63     10.74 o
   4  -5   3       39.89       40.31      3.40 o
   5  -5   3      104.02      119.54      5.64 o
  -5  -4   3        4.66        6.06      2.21 o
  -4  -4   3      241.14      230.19      7.62 o
  -3  -4   3       23.14       21.45      3.05 o
  -2  -4   3      110.24      120.73      5.15 o
  -1  -4   3      326.94      321.53     14.34 o
   0  -4   3      381.80      366.08     13.04 o
   1  -4   3        0.13        1.30      0.79 o
   2  -4   3        3.41        6.00      0.88 o
   3  -4   3      340.02      351.83      8.75 o
   4  -4   3       33.29       29.83      2.33 o
   5  -4   3       35.00       37.72      3.29 o
   6  -4   3       13.66       15.66      1.60 o
  -6  -3   3       84.88       89.79     10.06 o
  -5  -3   3        3.43        5.32      2.10 o
  -4  -3   3        1.45        1.64      0.97 o
  -3  -3   3      248.51      226.92      9.62 o
  -2  -3   3       42.21       39.74      2.88 o
  -1  -3   3        0.90        1.90      0.70 o
   0  -3   3      773.88      784.91     21.01 o
   1  -3   3      429.52      441.38      5.66 o
   2  -3   3      446.00      476.86     13.39 o
   3  -3   3       40.24       37.44      2.68 o
   4  -3   3       92.26       75.02      4.79 o
   5  -3   3        1.90       -0.26      1.24 o
   6  -3   3       90.96      116.45      4.08 o
  -6  -2   3       47.01       61.57      7.72 o
  -5  -2   3       52.37       48.21      4.87 o
  -4  -2   3        3.67        0.14      1.05 o
  -3  -2   3      249.18      259.73      8.02 o
  -2  -2   3       20.92       26.03      1.54 o
  -1  -2   3        3.46        2.67      0.63 o
   0  -2   3      851.88      890.63      9.39 o
   1  -2   3       37.65       36.64      1.76 o
   2  -2   3      106.71      109.07      4.41 o
   3  -2   3       52.91       41.88      2.83 o
   4  -2   3       10.70        4.39      2.46 o
   5  -2   3        0.06        0.89      1.08 o
   6  -2   3       12.99       13.45      1.98 o
  -6  -1   3        7.77        6.97      2.01 o
  -5  -1   3        3.96        4.05      3.45 o
  -4  -1   3      384.40      366.43      9.18 o
  -3  -1   3       11.76       12.85      1.44 o
  -2  -1   3      113.96      125.50      3.47 o
  -1  -1   3       82.48       79.04      2.14 o
   0  -1   3     4106.28     4519.49     26.26 o
   1  -1   3      998.07     1048.26      9.04 o
   2  -1   3        2.56        0.79      0.69 o
   3  -1   3      777.76      872.92     10.62 o
   4  -1   3       22.15       19.76      2.08 o
   5  -1   3        1.20        1.18      1.65 o
   6  -1   3      104.79      112.29      5.25 o
  -6   0   3       26.92       24.19      5.34 o
  -5   0   3       85.23       82.55      6.03 o
  -4   0   3       88.37       82.83      3.86 o
  -3   0   3      179.03      155.13      4.63 o
  -2   0   3     1898.35     2273.76     23.71 o
  -1   0   3     1250.66     1406.35     16.28 o
   0   0   3     2205.46     2520.95     31.05 o
   1   0   3     1874.67     2194.30     19.36 o
   2   0   3      700.75      801.42     12.76 o
   3   0   3      316.90      332.79      6.08 o
   4   0   3       96.27       92.69      3.75 o
   5   0   3       53.27       43.64      3.66 o
   6   0   3      299.28      332.69      9.34 o
  -6   1   3      143.67      163.01      5.20 o
  -5   1   3       52.92       45.77      6.24 o
  -4   1   3       31.10       20.49      3.03 o
  -3   1   3      889.28      945.16     13.93 o
  -2   1   3        4.29        1.03      0.61 o
  -1   1   3      529.74      553.92      5.87 o
   0   1   3       15.74       17.89      2.54 o
   1   1   3     1557.52     1797.10     19.78 o
   2   1   3      101.18      105.41      2.73 o
   3   1   3      155.97      203.21      5.36 o
   4   1   3      652.35      712.21     12.02 o
   5   1   3       23.46       22.01      2.33 o
   6   1   3       27.35       23.57      3.35 o
  -6   2   3       13.42       12.93      1.64 o
  -5   2   3       53.02       43.27      6.38 o
  -4   2   3       92.37       83.68      4.29 o
  -3   2   3      244.21      233.13      5.71 o
  -2   2   3      536.44      625.76     10.53 o
  -1   2   3      668.72      800.21      7.94 o
   0   2   3       66.08       80.62      2.36 o
   1   2   3      546.53      615.72      6.97 o
   2   2   3      260.51      255.03     20.00 o
   3   2   3      427.22      442.47      7.20 o
   4   2   3      253.73      264.07      5.80 o
   5   2   3       19.40       18.87      1.89 o
   6   2   3        6.09        4.55      1.55 o
  -6   3   3       14.50       15.37      2.74 o
  -5   3   3       48.73       50.23      6.06 o
  -4   3   3        0.78       -0.15      1.05 o
  -3   3   3      120.97      113.01      3.66 o
  -2   3   3      623.04      697.17      8.73 o
  -1   3   3      135.89      158.66      3.52 o
   0   3   3       53.55       55.87      1.62 o
   1   3   3     1571.97     1683.03     27.78 o
   2   3   3        4.29        5.33      1.06 o
   3   3   3     1685.74     1883.08     26.18 o
   4   3   3       26.04       30.72      2.54 o
   5   3   3        0.53       -0.86      1.27 o
   6   3   3        4.89        5.44      2.67 o
  -5   4   3        0.24       -0.69      1.37 o
  -4   4   3        6.77        4.33      1.62 o
  -3   4   3      194.57      180.72      6.07 o
  -2   4   3       69.74       59.27      2.49 o
  -1   4   3       47.42       50.11      1.80 o
   0   4   3       73.03       61.02      1.85 o
   1   4   3       91.27       84.64      2.83 o
   2   4   3        0.06        0.58      0.75 o
   3   4   3        9.27        7.77      1.76 o
   4   4   3      238.03      236.09      7.32 o
   5   4   3        0.25        2.10      1.89 o
   6   4   3        1.15       -4.06      3.69 o
  -5   5   3        9.62        8.79      1.24 o
  -4   5   3       30.51       27.96      2.92 o
  -3   5   3      171.16      156.68      6.61 o
  -2   5   3       24.51       21.61      2.43 o
  -1   5   3      371.22      430.25      6.82 o
   0   5   3     1060.09     1200.09     10.70 o
   1   5   3      195.58      171.22      4.43 o
   2   5   3        3.33        6.56      2.15 o
   3   5   3       86.31       81.87      5.86 o
   4   5   3      242.56      238.77     11.68 o
   5   5   3       13.12       12.01      4.04 o
   6   5   3       44.80       39.99      5.89 o
  -5   6   3       53.13       60.69      2.72 o
  -4   6   3        8.17        6.58      1.68 o
  -3   6   3       65.09       61.07      2.75 o
  -2   6   3      708.33      720.74     14.56 o
  -1   6   3        0.13       -0.18      0.94 o
   0   6   3      377.19      397.07      6.17 o
   1   6   3      483.89      526.53     16.86 o
   2   6   3       17.81       17.00      2.39 o
   3   6   3      318.85      324.62     17.45 o
   4   6   3        5.05        3.93      2.15 o
   5   6   3      160.81      176.09     13.49 o
   6   6   3       32.64       30.22      4.72 o
  -4   7   3       32.14       36.02      3.05 o
  -3   7   3        0.74        1.06      1.24 o
  -2   7   3      755.45      773.79     10.12 o
  -1   7   3       31.80       29.73      2.78 o
   0   7   3       17.81       16.29      1.60 o
   1   7   3       63.32       53.19      4.13 o
   2   7   3      169.84      165.09      6.62 o
   3   7   3       15.84       15.57      2.88 o
   4   7   3      187.29      190.09     10.12 o
   5   7   3       71.18       62.70      5.08 o
   6   7   3        0.60        3.03      2.15 o
  -4   8   3        0.25        0.01      0.94 o
  -3   8   3       21.67       24.32      3.10 o
  -2   8   3       52.22       52.52      6.16 o
  -1   8   3        1.42        0.72      1.22 o
   0   8   3       59.21       58.24      3.15 o
   1   8   3        7.41        3.57      1.14 o
   2   8   3        6.84        3.83      1.01 o
   3   8   3       70.32       64.73      3.97 o
   4   8   3      185.79      196.25     10.43 o
   5   8   3        6.44        9.76      2.49 o
  -3   9   3       36.61       39.29      2.89 o
  -2   9   3        3.41        3.92      1.49 o
  -1   9   3       23.22       23.44      2.75 o
   0   9   3       10.40        9.75      2.64 o
   1   9   3      111.05      144.49     10.76 o
   2   9   3        5.00        4.83      1.84 o
   3   9   3        0.11        0.36      1.79 o
   4   9   3      123.33      135.01     12.46 o
   5   9   3       16.11       14.43      2.10 o
  -3  10   3       19.91       22.80      3.04 o
  -2  10   3        5.86        5.37      2.58 o
  -1  10   3      154.56      170.39      6.54 o
   0  10   3       20.12       21.19      3.66 o
   1  10   3      220.69      258.26     15.22 o
   2  10   3       48.52       48.95      7.24 o
   3  10   3       39.60       37.44      9.39 o
   4  10   3       58.66       70.47      4.68 o
  -2  11   3       49.92       53.29      4.98 o
  -1  11   3        2.30        3.42      2.75 o
   0  11   3        3.58        4.73      2.42 o
   1  11   3       50.18       60.17      6.67 o
   2  11   3       33.96       38.93      5.00 o
   3  11   3       57.53       44.42      5.03 o
   0  12   3        6.56        3.99      1.67 o
   1  12   3       23.76       27.71      3.63 o
  -2 -10   4       20.64       24.31      3.76 o
  -1 -10   4       56.35       61.42      4.20 o
   0 -10   4       46.26       43.20      4.16 o
   1 -10   4       22.19       21.90      4.85 o
   2 -10   4      101.40       96.96      7.33 o
  -3  -9   4        6.25        4.64      1.91 o
  -2  -9   4      270.08      257.41     12.86 o
  -1  -9   4       30.51       32.13      4.81 o
   0  -9   4       61.31       61.40      8.00 o
   1  -9   4       70.30       68.51      6.52 o
   2  -9   4       28.29       23.76      4.40 o
   3  -9   4       15.68       21.89      3.56 o
  -4  -8   4        1.25        3.09      2.21 o
  -3  -8   4       26.04       26.15      3.51 o
  -2  -8   4        1.32        1.28      1.51 o
  -1  -8   4       12.03       15.53      3.17 o
   0  -8   4      106.82       89.74      9.62 o
   1  -8   4       67.59       64.26     12.12 o
   2  -8   4       57.68       46.17      8.74 o
   3  -8   4       61.73       60.92      7.38 o
   4  -8   4       19.31       23.51      3.93 o
  -4  -7   4        1.82       -1.53      2.28 o
  -3  -7   4        1.44        0.82      1.99 o
  -2  -7   4        0.58       -0.07      1.49 o
  -1  -7   4      196.38      156.13      5.50 o
   0  -7   4       32.46       25.81      2.07 o
   1  -7   4      167.37      143.36      5.44 o
   2  -7   4      119.29       96.89      6.32 o
   3  -7   4       10.86        8.87      4.69 o
   4  -7   4       55.85       64.45      4.90 o
  -5  -6   4       57.21       63.92      6.08 o
  -4  -6   4       51.01       55.52      7.37 o
  -3  -6   4        3.04        0.45      2.01 o
  -2  -6   4      263.63      251.90      9.07 o
  -1  -6   4       58.68       55.34      3.79 o
   0  -6   4        1.92        1.68      0.84 o
   1  -6   4      452.89      453.07      8.73 o
   2  -6   4        3.21        3.76      1.13 o
   3  -6   4       31.88       21.75      2.69 o
   4  -6   4        0.43        2.42      2.19 o
   5  -6   4        9.43       10.65      1.56 o
  -5  -5   4        0.50       -0.53      1.27 o
  -4  -5   4      147.26      143.84      6.70 o
  -3  -5   4        8.95        5.85      1.50 o
  -2  -5   4      202.47      172.40     12.83 o
  -1  -5   4        8.99        4.37      1.57 o
   0  -5   4        3.33        2.78      1.33 o
   1  -5   4       44.92       41.39      2.79 o
   2  -5   4      114.10       92.35      4.86 o
   3  -5   4       57.97       44.94      2.93 o
   4  -5   4       19.79       19.68      2.47 o
   5  -5   4       90.68      103.80      5.00 o
  -5  -4   4       34.50       41.69      4.88 o
  -4  -4   4       82.91       78.66      6.87 o
  -3  -4   4        1.35        1.08      1.73 o
  -2  -4   4      174.90      165.88     19.30 o
  -1  -4   4      506.06      469.61     24.06 o
   0  -4   4      145.50      146.06      4.60 o
   1  -4   4        8.86        8.82      1.64 o
   2  -4   4      485.14      473.71     13.98 o
   3  -4   4      135.67      130.65      8.06 o
   4  -4   4      173.37      152.30      5.80 o
   5  -4   4       49.89       65.36      4.35 o
   6  -4   4       11.60       13.53      1.92 o
  -5  -3   4      100.35      111.11      6.64 o
  -4  -3   4      295.85      280.81     10.40 o
  -3  -3   4        0.05       -0.18      1.19 o
  -2  -3   4      311.04      289.12     16.42 o
  -1  -3   4      483.91      502.45     11.64 o
   0  -3   4        1.84        4.40      1.06 o
   1  -3   4       96.47       92.95      3.56 o
   2  -3   4      574.04      629.84     13.04 o
   3  -3   4       53.35       49.03      4.22 o
   4  -3   4       41.80       41.76      2.13 o
   5  -3   4      147.86      153.63      6.49 o
   6  -3   4        2.48        2.68      0.91 o
  -5  -2   4        7.74        4.58      3.38 o
  -4  -2   4      194.07      176.88      5.56 o
  -3  -2   4       96.05       85.78      4.79 o
  -2  -2   4      172.88      164.66      4.05 o
  -1  -2   4      124.82      111.12      2.58 o
   0  -2   4      506.54      549.88      7.89 o
   1  -2   4      240.46      269.84      5.69 o
   2  -2   4      615.59      624.22     11.70 o
   3  -2   4      165.51      170.24      7.54 o
   4  -2   4        8.61        8.97      1.94 o
   5  -2   4      154.76      158.55      7.38 o
   6  -2   4       23.92       29.51      2.28 o
  -6  -1   4       12.71        7.84      2.39 o
  -5  -1   4      110.89      123.64      9.74 o
  -4  -1   4        2.80        1.25      1.19 o
  -3  -1   4       40.48       32.42      2.64 o
  -2  -1   4        3.95        3.33      1.07 o
  -1  -1   4      250.42      256.75      5.66 o
   0  -1   4       77.20       80.89      2.27 o
   1  -1   4       35.62       40.78      2.00 o
   2  -1   4       79.59       73.69      2.53 o
   3  -1   4      315.79      342.03      8.45 o
   4  -1   4       12.26       10.15      1.59 o
   5  -1   4       76.53       81.21      6.88 o
   6  -1   4        2.76        1.02      1.30 o
  -6   0   4        3.54        1.00      1.69 o
  -5   0   4      138.03      147.98     12.06 o
  -4   0   4       19.92       21.68      2.64 o
  -3   0   4        9.20        6.76      1.36 o
  -2   0   4       81.13       72.76      2.95 o
  -1   0   4      219.23      213.38      4.15 o
   0   0   4      608.80      683.21      7.96 o
   1   0   4     2904.84     3251.36     21.42 o
   2   0   4       67.08       65.74      2.52 o
   3   0   4        2.46        0.10      0.82 o
   4   0   4       26.91       23.28      2.32 o
   5   0   4       57.51       58.99      5.09 o
   6   0   4       26.16       25.54      3.35 o
  -6   1   4        7.52        9.03      2.29 o
  -5   1   4        9.37        4.04      3.10 o
  -4   1   4       88.91       76.29      4.03 o
  -3   1   4      258.18      263.38      8.06 o
  -2   1   4       58.29       60.18      3.00 o
  -1   1   4     1749.50     1993.01     20.55 o
   0   1   4      628.83      718.57      7.33 o
   1   1   4      642.07      698.01      7.45 o
   2   1   4      480.55      521.00      6.98 o
   3   1   4      133.80      135.10      4.38 o
   4   1   4       16.14       13.13      2.09 o
   5   1   4       43.39       42.20      4.15 o
   6   1   4      304.94      328.73     11.53 o
  -5   2   4       10.56       11.73      3.20 o
  -4   2   4      180.65      152.19      5.73 o
  -3   2   4      106.34      103.70      5.91 o
  -2   2   4       20.68       31.11      1.90 o
  -1   2   4     1593.45     1816.78     13.52 o
   0   2   4      197.18      197.76      5.30 o
   1   2   4      145.56      149.47      3.00 o
   2   2   4        2.39        1.18      1.02 o
   3   2   4      722.32      776.37     22.23 o
   4   2   4       55.76       51.66      3.24 o
   5   2   4      119.88      105.20      5.87 o
   6   2   4      149.55      157.53      7.77 o
  -5   3   4       12.60       15.70      3.84 o
  -4   3   4      328.41      322.08     12.12 o
  -3   3   4        2.66        0.44      0.92 o
  -2   3   4        4.50        4.13      0.87 o
  -1   3   4      360.02      384.16      5.46 o
   0   3   4      201.69      218.27      5.01 o
   1   3   4        2.17        2.08      1.80 o
   2   3   4      144.60      144.29      3.48 o
   3   3   4      177.46      169.94      7.91 o
   4   3   4       70.74       78.04      4.30 o
   5   3   4       57.71       51.11      4.00 o
   6   3   4       66.11       74.49      5.41 o
  -5   4   4        0.11       -0.28      1.79 o
  -4   4   4       98.05       88.25      5.07 o
  -3   4   4       84.55       66.31      3.70 o
  -2   4   4        2.69        3.67      0.96 o
  -1   4   4       34.84       24.86      1.72 o
   0   4   4      308.19      313.08      5.18 o
   1   4   4      720.17      837.08     10.33 o
   2   4   4      745.68      884.22     10.81 o
   3   4   4      114.01       91.99      5.50 o
   4   4   4       67.32       55.38      4.46 o
   5   4   4       59.11       53.73      5.16 o
   6   4   4       83.74      100.84      9.47 o
  -5   5   4        3.48        4.92      1.14 o
  -4   5   4       74.15       73.28      3.93 o
  -3   5   4       66.53       60.19      2.94 o
  -2   5   4        0.18        1.17      1.09 o
  -1   5   4        8.07        5.87      0.87 o
   0   5   4      217.61      206.42      4.52 o
   1   5   4      111.77      117.53      3.93 o
   2   5   4      159.49      149.35      4.97 o
   3   5   4      156.33      161.85      6.74 o
   4   5   4        0.71        2.21      1.66 o
   5   5   4       20.05       21.23      5.14 o
   6   5   4        4.10       13.25      3.93 o
  -5   6   4       31.80       28.01      3.92 o
  -4   6   4       92.25       96.37      4.98 o
  -3   6   4       31.27       25.40      2.81 o
  -2   6   4      119.18      100.41      5.39 o
  -1   6   4       52.90       55.38      2.72 o
   0   6   4       38.68       34.11      1.82 o
   1   6   4       12.46        9.63      1.38 o
   2   6   4      131.82      125.08      6.42 o
   3   6   4      100.74       97.45      4.50 o
   4   6   4        5.84        4.98      3.96 o
   5   6   4        0.81        4.12      2.91 o
   6   6   4       16.54       22.04      3.67 o
  -4   7   4        0.47        1.81      1.28 o
  -3   7   4      114.29      116.74      7.50 o
  -2   7   4       14.71       12.04      1.61 o
  -1   7   4       43.95       40.45      3.91 o
   0   7   4      388.55      384.82      7.31 o
   1   7   4       68.76       66.17      3.46 o
   2   7   4      104.34      104.58     10.13 o
   3   7   4      399.00      419.34     10.77 o
   4   7   4       26.22       26.20      3.99 o
   5   7   4       35.53       39.98      6.01 o
   6   7   4       58.55       46.00      5.23 o
  -4   8   4       18.73       22.06      1.96 o
  -3   8   4      176.29      202.92      6.21 o
  -2   8   4      136.11      122.27      7.36 o
  -1   8   4       88.05       85.29      3.80 o
   0   8   4      617.68      649.47     12.95 o
   1   8   4       17.25       17.38      2.62 o
   2   8   4        0.75       -0.54      0.92 o
   3   8   4      120.12      136.31      6.56 o
   4   8   4       55.30       60.52      5.53 o
   5   8   4        0.08       -2.40      1.68 o
  -3   9   4       72.78       76.71      3.84 o
  -2   9   4        1.04        2.30      1.52 o
  -1   9   4      109.96      102.61      5.47 o
   0   9   4       16.22        9.21      2.26 o
   1   9   4       29.11       23.46      3.24 o
   2   9   4       12.22       15.22      2.92 o
   3   9   4        0.66        2.38      1.71 o
   4   9   4       74.04       83.26      8.03 o
   5   9   4       56.00       54.22      3.69 o
  -2  10   4       33.69       40.38      3.61 o
  -1  10   4       16.85       18.79      2.03 o
   0  10   4        0.55       -0.90      1.27 o
   1  10   4      191.36      193.02     13.41 o
   2  10   4        1.96        1.30      2.05 o
   3  10   4      155.95      156.78     10.86 o
   4  10   4       81.30       85.35      7.25 o
  -2  11   4       68.01       78.19      5.67 o
  -1  11   4       10.14       10.14      1.51 o
   0  11   4      216.79      234.40      9.23 o
   1  11   4        2.29        1.64      2.14 o
   2  11   4        1.08       -0.70      1.83 o
   3  11   4       41.67       40.03      4.61 o
   0  12   4        4.33        2.58      1.57 o
   1  12   4       10.88       22.04      3.29 o
  -1 -10   5        4.97        9.18      4.45 o
   0 -10   5        2.43       -0.57      2.15 o
   1 -10   5       36.18       22.91     11.92 o
  -2  -9   5       68.06       73.77      6.50 o
  -1  -9   5       38.27       44.59      4.19 o
   0  -9   5      165.75      173.46     12.69 o
   1  -9   5        1.41       16.54     17.97 o
   2  -9   5        3.35       12.26      8.66 o
  -3  -8   5      216.48      233.91     13.11 o
  -2  -8   5        0.28       -0.12      1.38 o
  -1  -8   5        1.59        0.96      1.50 o
   0  -8   5      225.29      224.35     15.13 o
   1  -8   5        2.06        2.25      2.32 o
   2  -8   5        2.64        6.27      9.46 o
   3  -8   5        3.55        4.54      2.28 o
   4  -8   5       92.34      101.13      6.84 o
  -4  -7   5        0.33       -2.32      2.41 o
  -3  -7   5       89.00       97.73      6.40 o
  -2  -7   5       17.08       15.01      2.34 o
  -1  -7   5        7.12        5.49      1.35 o
   0  -7   5       10.59       11.27      1.97 o
   1  -7   5      150.18      137.68     14.58 o
   2  -7   5      121.97      105.20     15.61 o
   3  -7   5      132.88      135.02      9.28 o
   4  -7   5       25.75       32.65      3.32 o
  -4  -6   5       36.97       38.42      5.78 o
  -3  -6   5        0.49        2.97      2.05 o
  -2  -6   5      190.76      179.31      9.40 o
  -1  -6   5        4.75        3.83      1.57 o
   0  -6   5       24.62       20.54      2.14 o
   1  -6   5      254.38      225.49      7.10 o
   2  -6   5       12.00       10.06      1.60 o
   3  -6   5       82.13       74.05      4.28 o
   4  -6   5       25.39       33.44      3.94 o
   5  -6   5        6.48        3.40      1.11 o
  -5  -5   5       29.83       42.17      4.91 o
  -4  -5   5        7.01       10.08      2.04 o
  -3  -5   5       32.69       29.66      3.18 o
  -2  -5   5       57.31       45.73      6.56 o
  -1  -5   5      243.05      232.14      9.63 o
   0  -5   5      369.80      352.60     10.24 o
   1  -5   5      272.38      266.86      7.36 o
   2  -5   5      104.20       91.36      6.36 o
   3  -5   5        0.89        1.90      1.97 o
   4  -5   5       85.31       77.93      6.13 o
   5  -5   5        0.22        0.38      1.14 o
  -5  -4   5       94.01      122.86      7.67 o
  -4  -4   5        2.69        2.68      1.85 o
  -3  -4   5       31.14       30.43      2.46 o
  -2  -4   5      119.89       99.88      9.56 o
  -1  -4   5       61.23       49.70      3.48 o
   0  -4   5      176.92      174.39      5.37 o
   1  -4   5      142.54      132.58      5.75 o
   2  -4   5        8.79        7.98      1.68 o
   3  -4   5       30.53       24.44      2.59 o
   4  -4   5        2.93        3.01      1.78 o
   5  -4   5      116.73      132.02      5.87 o
  -5  -3   5       18.43       26.89      3.21 o
  -4  -3   5       20.69       19.12      2.29 o
  -3  -3   5       42.75       35.61      3.16 o
  -2  -3   5      187.20      180.79      5.35 o
  -1  -3   5      199.60      214.66      5.79 o
   0  -3   5       33.84       40.24      2.52 o
   1  -3   5      429.36      432.20     13.83 o
   2  -3   5        9.44        8.73      2.50 o
   3  -3   5       22.12       18.09      2.33 o
   4  -3   5      113.50      113.09      4.16 o
   5  -3   5       89.06       91.44      4.84 o
   6  -3   5       37.31       35.97      2.13 o
  -5  -2   5        2.51        5.24      3.05 o
  -4  -2   5      239.56      228.74      9.02 o
  -3  -2   5      690.48      655.88     14.13 o
  -2  -2   5      199.77      181.26      4.52 o
  -1  -2   5       30.83       26.91      2.02 o
   0  -2   5      178.75      165.78      5.53 o
   1  -2   5     1239.68     1390.43     20.26 o
   2  -2   5        4.82        3.92      1.02 o
   3  -2   5       23.09       21.56      2.26 o
   4  -2   5      487.25      506.46     16.09 o
   5  -2   5        1.62        0.04      1.16 o
   6  -2   5        1.02        1.12      0.89 o
  -5  -1   5      218.17      264.12     15.22 o
  -4  -1   5      118.25      113.81      7.60 o
  -3  -1   5      236.59      204.86      7.44 o
  -2  -1   5      333.69      314.44      6.61 o
  -1  -1   5      202.31      197.63      4.41 o
   0  -1   5      846.89      977.82     22.06 o
   1  -1   5      169.21      216.66      5.14 o
   2  -1   5     2151.39     2482.13     47.74 o
   3  -1   5       55.55       47.85      3.42 o
   4  -1   5      138.15      135.73      6.41 o
   5  -1   5       63.89       64.80      3.79 o
   6  -1   5       63.51       58.93      3.70 o
  -5   0   5      205.98      242.90     14.82 o
  -4   0   5       23.32       18.59      4.12 o
  -3   0   5        6.91        5.21      2.46 o
  -2   0   5      148.81      143.90      4.88 o
  -1   0   5       26.14       27.01      1.77 o
   0   0   5      364.00      439.32      5.53 o
   1   0   5        4.14        7.39      1.11 o
   2   0   5     1270.85     1551.73     16.05 o
   3   0   5        5.50        7.00      1.58 o
   4   0   5       61.32       56.66      4.07 o
   5   0   5      189.22      159.25      8.18 o
   6   0   5       35.03       32.67      3.12 o
  -5   1   5        1.19        4.13      2.66 o
  -4   1   5       66.36       48.88      6.06 o
  -3   1   5       58.34       44.56      3.53 o
  -2   1   5      172.95      166.33      4.70 o
  -1   1   5       15.78        8.60      1.04 o
   0   1   5      233.95      288.78      6.10 o
   1   1   5     2497.26     2799.36     45.38 o
   2   1   5        1.26        3.84      1.50 o
   3   1   5       40.31       38.99      2.81 o
   4   1   5      122.50      111.44      5.61 o
   5   1   5        8.64        7.33      1.65 o
   6   1   5       11.98       11.28      2.15 o
  -5   2   5       27.43       25.08      3.12 o
  -4   2   5       24.32       17.58      4.36 o
  -3   2   5        4.63        8.35      1.59 o
  -2   2   5      379.10      382.53      8.28 o
  -1   2   5      432.62      476.66      6.06 o
   0   2   5      437.44      477.65      8.58 o
   1   2   5       92.98       81.16      3.17 o
   2   2   5      210.68      217.52      6.84 o
   3   2   5        0.34        0.25      1.32 o
   4   2   5      178.66      183.64      7.12 o
   5   2   5       34.05       33.75      3.48 o
   6   2   5       93.44       92.49      7.26 o
  -5   3   5      116.44       98.64      7.86 o
  -4   3   5        5.03        0.72      2.00 o
  -3   3   5       35.46       23.37      2.30 o
  -2   3   5      432.67      434.96      8.73 o
  -1   3   5      346.35      380.95      5.94 o
   0   3   5       77.74       77.95      3.48 o
   1   3   5      119.93      104.83      5.42 o
   2   3   5       63.81       53.54      2.91 o
   3   3   5      132.27      105.68     26.56 o
   4   3   5       42.11       40.88      2.98 o
   5   3   5      301.53      278.10      9.39 o
   6   3   5        9.52        8.50      2.12 o
  -5   4   5       35.42       38.19      3.34 o
  -4   4   5      103.00       96.63      5.25 o
  -3   4   5       14.53       10.54      1.32 o
  -2   4   5      412.70      406.68     10.20 o
  -1   4   5       50.60       38.25      2.13 o
   0   4   5       14.92       16.30      1.36 o
   1   4   5     1058.02     1222.49     18.80 o
   2   4   5       29.03       27.09      1.94 o
   3   4   5      100.65       72.44     59.00 o
   4   4   5       23.65       17.63      2.55 o
   5   4   5      257.21      271.38     49.03 o
   6   4   5        1.74       -1.28      1.74 o
  -5   5   5       16.36       21.01      2.39 o
  -4   5   5      208.30      196.69      7.29 o
  -3   5   5        2.28        0.83      1.97 o
  -2   5   5       36.84       30.88      2.57 o
  -1   5   5      673.22      679.99     15.97 o
   0   5   5        5.19        4.18      0.81 o
   1   5   5      123.03      119.95      4.11 o
   2   5   5      268.69      292.13      7.60 o
   3   5   5      249.19      167.95    104.75 o
   4   5   5      180.02      183.53      8.00 o
   5   5   5       56.05       58.56      8.22 o
   6   5   5       62.69       52.18      6.52 o
  -4   6   5       65.10       74.45      4.70 o
  -3   6   5        5.41        3.62      1.24 o
  -2   6   5       11.95       11.86      1.73 o
  -1   6   5      378.61      363.91      9.45 o
   0   6   5        0.37        2.45      0.77 o
   1   6   5       20.15       25.14      2.07 o
   2   6   5      286.45      303.36      9.16 o
   3   6   5       36.24       30.11      2.45 o
   4   6   5        0.19        0.84      1.49 o
   5   6   5       56.82       45.07      7.13 o
   6   6   5       38.75       36.76      5.07 o
  -4   7   5        5.72        7.04      1.46 o
  -3   7   5       14.07       14.71      2.20 o
  -2   7   5       50.05       48.26      3.85 o
  -1   7   5       15.50       11.12      2.33 o
   0   7   5      124.02      116.87      3.69 o
   1   7   5        8.74        7.80      1.22 o
   2   7   5      358.21      362.69     11.50 o
   3   7   5       65.26       67.60      2.91 o
   4   7   5       26.86       23.07      5.45 o
   5   7   5      119.28      117.32     10.51 o
  -4   8   5        9.27        9.85      1.50 o
  -3   8   5        4.83        3.93      1.29 o
  -2   8   5       45.95       42.74      3.59 o
  -1   8   5       56.26       46.22      4.54 o
   0   8   5      193.80      176.12      5.22 o
   1   8   5      172.09      151.15      5.35 o
   2   8   5      237.89      234.92      8.54 o
   3   8   5       11.67       12.30      2.77 o
   4   8   5       87.65       95.10      8.47 o
   5   8   5       17.35       23.94      3.00 o
  -3   9   5       13.65       16.94      1.52 o
  -2   9   5       10.46        9.80      2.23 o
  -1   9   5      215.78      214.01      7.88 o
   0   9   5       23.58       18.79      3.01 o
   1   9   5       57.45       55.25      3.91 o
   2   9   5       41.68       48.91      6.65 o
   3   9   5       92.54       88.55      6.59 o
   4   9   5       11.60        6.92      2.88 o
   5   9   5        0.53       -1.94      1.49 o
  -2  10   5       59.71       77.18      3.70 o
  -1  10   5       29.06       29.54      2.78 o
   0  10   5        2.55        2.56      1.43 o
   1  10   5       15.03       14.42      2.40 o
   2  10   5       57.74       76.73      7.77 o
   3  10   5       29.03       29.19      4.83 o
   4  10   5       20.62       21.95      3.73 o
  -1  11   5       18.84       24.88      2.05 o
   0  11   5       51.53       59.37      2.98 o
   1  11   5        4.29        3.88      1.88 o
   2  11   5        8.25       12.06      3.24 o
   3  11   5       99.65      102.93      6.78 o
   1  12   5        0.64       -2.46      1.76 o
   0 -10   6      223.39      257.04      9.50 o
  -1  -9   6       32.87       34.38      4.78 o
   0  -9   6        3.72       -0.97      3.26 o
   1  -9   6        1.42       -2.98     14.08 o
   2  -9   6        7.83        0.79      2.70 o
  -3  -8   6       11.72       13.66      3.08 o
  -2  -8   6        0.05        0.81      1.75 o
  -1  -8   6       96.09       98.75      6.21 o
   0  -8   6       28.36       27.97      7.20 o
   1  -8   6      127.46      122.10     20.78 o
   2  -8   6      119.94      119.04     13.30 o
   3  -8   6       16.99       24.00      3.83 o
  -3  -7   6      384.69      458.31     13.21 o
  -2  -7   6       55.19       52.69      4.48 o
  -1  -7   6      169.55      172.07      8.35 o
   0  -7   6      120.89      120.73      7.31 o
   1  -7   6       60.09       59.91      6.67 o
   2  -7   6       75.55       77.52      7.09 o
   3  -7   6       45.44       46.85      6.48 o
   4  -7   6        0.04        1.19      2.01 o
  -4  -6   6      224.91      261.38     12.77 o
  -3  -6   6       10.96       12.66      2.59 o
  -2  -6   6       18.70       15.58      2.91 o
  -1  -6   6      151.35      158.78      6.71 o
   0  -6   6        1.48        0.99      1.12 o
   1  -6   6       15.18       14.65      1.90 o
   2  -6   6       90.02       73.83      7.69 o
   3  -6   6      237.64      234.68     10.93 o
   4  -6   6       39.14       39.58      4.02 o
   5  -6   6        6.42        5.36      2.13 o
  -4  -5   6       36.80       49.20      6.16 o
  -3  -5   6        5.43        0.61      4.51 o
  -2  -5   6       27.64       22.42      2.43 o
  -1  -5   6        0.52       -0.78      2.20 o
   0  -5   6      222.24      192.85     14.00 o
   1  -5   6      249.43      216.06      7.90 o
   2  -5   6       66.18       57.00      4.23 o
   3  -5   6      252.81      242.12      8.93 o
   4  -5   6       84.32       79.83      6.22 o
   5  -5   6       96.67       85.43      5.66 o
  -5  -4   6       14.81       14.85      2.98 o
  -4  -4   6        2.70        1.84      1.76 o
  -3  -4   6      595.54      643.51     14.77 o
  -2  -4   6        0.04       -3.10      3.06 o
  -1  -4   6       20.37       15.13      2.17 o
   0  -4   6     1228.46     1235.12     19.55 o
   1  -4   6        3.65        1.81      1.68 o
   2  -4   6      471.86      450.48     13.67 o
   3  -4   6       31.43       28.55      2.50 o
   4  -4   6        2.40        1.58      2.54 o
   5  -4   6        0.62        0.39      1.48 o
  -5  -3   6        0.20        1.05      1.71 o
  -4  -3   6       91.46       89.82      5.26 o
  -3  -3   6       12.26       10.64      1.74 o
  -2  -3   6       56.94       45.68      6.42 o
  -1  -3   6      176.64      171.91      6.57 o
   0  -3   6        5.15        2.42      1.24 o
   1  -3   6        0.29        1.12      1.30 o
   2  -3   6      112.08      111.95      5.33 o
   3  -3   6       93.09       88.24      6.25 o
   4  -3   6       18.48       16.13      2.87 o
   5  -3   6      134.42      123.11      5.80 o
   6  -3   6       87.41       86.56      6.19 o
  -5  -2   6       30.26       40.15      5.36 o
  -4  -2   6       44.47       44.31      5.19 o
  -3  -2   6      148.93      129.10      4.76 o
  -2  -2   6      415.70      400.82     10.80 o
  -1  -2   6        8.57        7.42      1.66 o
   0  -2   6      254.20      242.70      7.32 o
   1  -2   6      144.24      165.50      6.01 o
   2  -2   6       40.51       38.57      3.23 o
   3  -2   6       72.18       70.09      4.52 o
   4  -2   6      165.37      158.56      4.90 o
   5  -2   6       56.98       53.89      3.00 o
   6  -2   6       76.36       90.25      4.88 o
  -5  -1   6       51.08       48.93      5.97 o
  -4  -1   6       61.81       65.77      5.76 o
  -3  -1   6      554.60      533.42     10.90 o
  -2  -1   6        7.05        6.13      1.28 o
  -1  -1   6      209.18      222.40      5.66 o
   0  -1   6     1693.94     1982.92     22.96 o
   1  -1   6       25.28       23.14      2.05 o
   2  -1   6     1589.52     1874.37     45.13 o
   3  -1   6        9.64        7.54      2.12 o
   4  -1   6       50.60       41.35      3.07 o
   5  -1   6       10.02        9.29      1.68 o
   6  -1   6       32.69       38.99      3.59 o
  -5   0   6       36.28       32.00      5.09 o
  -4   0   6       82.13       73.91      5.99 o
  -3   0   6      499.64      465.44     18.88 o
  -2   0   6        3.87        3.81      1.27 o
  -1   0   6      128.97      136.02      4.42 o
   0   0   6        6.97        3.46      1.01 o
   1   0   6      390.98      441.68      6.78 o
   2   0   6       35.17       41.28      2.76 o
   3   0   6      189.42      198.00      8.08 o
   4   0   6      248.93      261.82      8.75 o
   5   0   6       70.28       60.16      3.67 o
   6   0   6       98.94       97.92      5.72 o
  -5   1   6        6.89       13.98      3.64 o
  -4   1   6        0.41       -1.50      1.63 o
  -3   1   6      175.49      162.77      6.93 o
  -2   1   6        6.10        6.28      1.36 o
  -1   1   6      164.76      205.48      5.00 o
   0   1   6       43.95       39.76      2.28 o
   1   1   6     1132.82     1370.27     14.51 o
   2   1   6      282.10      325.91      7.47 o
   3   1   6      448.54      506.62     10.56 o
   4   1   6      305.11      305.53      9.37 o
   5   1   6        9.11        5.67      1.83 o
   6   1   6       10.42       11.62      2.25 o
  -5   2   6       58.84       53.54      3.92 o
  -4   2   6       21.42       24.19      4.54 o
  -3   2   6      189.90      145.75      4.48 o
  -2   2   6       51.42       39.53      2.86 o
  -1   2   6        6.74        7.38      1.13 o
   0   2   6      434.84      501.87      7.42 o
   1   2   6       88.18       72.06      3.59 o
   2   2   6       21.16       23.21      1.85 o
   3   2   6      616.05      646.57     19.56 o
   4   2   6        7.35        5.57      1.54 o
   5   2   6        0.07        0.05      1.31 o
   6   2   6        2.90        3.95      2.41 o
  -5   3   6       16.73       18.38      5.72 o
  -4   3   6       18.90       13.16      2.66 o
  -3   3   6       10.73       12.31      1.39 o
  -2   3   6      212.42      202.38      9.02 o
  -1   3   6        1.55        2.03      0.74 o
   0   3   6      101.89      100.75      4.44 o
   1   3   6      254.25      251.68     15.46 o
   2   3   6       46.35       47.00      2.97 o
   3   3   6       93.05       98.85      4.81 o
   4   3   6       49.76       51.27      3.96 o
   5   3   6       46.46       45.02      4.69 o
   6   3   6       15.81       15.96      2.11 o
  -5   4   6        4.78        8.45      1.68 o
  -4   4   6        9.25        6.73      2.66 o
  -3   4   6       84.46       78.00      4.80 o
  -2   4   6       61.47       54.69      3.03 o
  -1   4   6       25.32       23.87      1.70 o
   0   4   6      177.05      178.80      5.04 o
   1   4   6      252.37      253.05     11.74 o
   2   4   6       29.27       31.74      3.23 o
   3   4   6        2.72        0.28      1.60 o
   4   4   6      245.23      230.04     11.19 o
   5   4   6       17.26       16.73      4.32 o
   6   4   6       24.14       23.44      2.37 o
  -4   5   6        4.48        5.73      1.24 o
  -3   5   6       95.68       88.12      6.43 o
  -2   5   6      325.21      301.76      8.02 o
  -1   5   6       96.96       83.67      3.89 o
   0   5   6      179.37      185.11      5.54 o
   1   5   6       83.03       76.53      3.53 o
   2   5   6       24.99       23.34      2.46 o
   3   5   6      135.69       98.87     67.50 o
   4   5   6       82.11       80.14      4.20 o
   5   5   6       25.44       23.95      3.57 o
   6   5   6       16.76       17.48      2.43 o
  -4   6   6        0.03       -1.04      1.38 o
  -3   6   6        2.81        5.72      1.69 o
  -2   6   6      667.52      636.03     13.24 o
  -1   6   6        9.21        6.36      1.23 o
   0   6   6      127.09      116.83      3.67 o
   1   6   6      251.35      248.26      6.70 o
   2   6   6      100.29       94.15      4.60 o
   3   6   6        2.81        3.83      2.42 o
   4   6   6      339.44      345.20     14.20 o
   5   6   6       56.12       53.22      5.89 o
   6   6   6       10.89        8.06      2.63 o
  -4   7   6       58.59       70.02      4.14 o
  -3   7   6      102.65      110.47      5.64 o
  -2   7   6       19.12       19.64      2.65 o
  -1   7   6      133.30      123.94      4.56 o
   0   7   6       29.68       23.10      1.98 o
   1   7   6      135.13      131.10      5.04 o
   2   7   6        6.71        6.70      1.87 o
   3   7   6      128.71      110.38      5.03 o
   4   7   6      295.03      310.65     11.40 o
   5   7   6       51.97       49.20      7.04 o
  -3   8   6       67.17       72.35      3.87 o
  -2   8   6        2.17        2.27      1.38 o
  -1   8   6       62.55       53.86      5.02 o
   0   8   6       23.78       17.93      5.19 o
   1   8   6       18.59       18.91      1.91 o
   2   8   6      132.53      124.49     10.50 o
   3   8   6       35.38      116.43     95.40 o
   4   8   6       15.02       18.04      4.15 o
   5   8   6        9.70       10.98      2.93 o
  -3   9   6        3.11        2.80      1.20 o
  -2   9   6       39.29       37.13      3.68 o
  -1   9   6       46.12       47.92      4.57 o
   0   9   6       19.24       11.19      2.61 o
   1   9   6      113.52      112.02     19.84 o
   2   9   6       79.27       78.36      8.19 o
   3   9   6      110.47      107.23      7.04 o
   4   9   6        6.29        5.11      2.15 o
   5   9   6       26.23       18.04      3.11 o
  -2  10   6       24.04       26.15      2.06 o
  -1  10   6       47.42       48.67      4.16 o
   0  10   6        0.65       -0.79      1.76 o
   1  10   6      259.71      277.33      8.75 o
   2  10   6        0.80        2.12      1.06 o
   3  10   6        1.32        3.03      1.97 o
   4  10   6        5.68        1.86      1.57 o
  -1  11   6        9.44        8.72      3.10 o
   0  11   6        3.84        4.30      1.22 o
   1  11   6       38.06       40.45      3.82 o
   2  11   6       20.57       25.37      4.03 o
   3  11   6        0.34        0.69      1.08 o
  -1  -9   7       24.96       21.12      2.96 o
   0  -9   7        0.01        1.55      1.42 o
   1  -9   7      219.60      244.22     25.15 o
  -2  -8   7        0.39        1.56      1.48 o
  -1  -8   7       44.57       43.08      4.75 o
   0  -8   7        6.96        5.85      2.42 o
   1  -8   7       48.72       48.53     13.36 o
   2  -8   7      124.37      106.72      8.97 o
  -3  -7   7       24.79       22.95      2.44 o
  -2  -7   7        3.69        0.98      2.18 o
  -1  -7   7      141.76      155.10      7.69 o
   0  -7   7       54.36       60.03      4.47 o
   1  -7   7      214.98      228.16     14.02 o
   2  -7   7       48.88       50.73      5.02 o
   3  -7   7        1.31        1.71      1.26 o
   4  -7   7       10.69       15.54      2.97 o
  -3  -6   7       63.63       73.85      6.52 o
  -2  -6   7      170.10      181.70      8.74 o
  -1  -6   7       50.93       55.26      4.11 o
   0  -6   7        4.29        4.95      6.18 o
   1  -6   7      255.96      247.72     18.57 o
   2  -6   7        2.17       -8.39      8.51 o
   3  -6   7        5.99        3.43      2.19 o
   4  -6   7        0.39        1.32      2.14 o
  -4  -5   7       13.81       19.64      3.46 o
  -3  -5   7        4.81        4.70      1.95 o
  -2  -5   7       75.34       76.91      5.91 o
  -1  -5   7        6.21        5.65      1.48 o
   0  -5   7       85.63       76.05      4.89 o
   1  -5   7      351.27      292.76     12.16 o
   2  -5   7      414.23      398.22     14.59 o
   3  -5   7       61.34       61.19      5.42 o
   4  -5   7       18.86       17.80      3.01 o
   5  -5   7       61.31       61.67      5.84 o
  -4  -4   7        1.63        6.88      2.42 o
  -3  -4   7       91.45       97.35      6.72 o
  -2  -4   7      190.67      188.33      7.46 o
  -1  -4   7      114.15      106.45      5.63 o
   0  -4   7       15.08        9.61      1.98 o
   1  -4   7       17.78       13.91      4.67 o
   2  -4   7      379.30      384.67     13.49 o
   3  -4   7       56.73       47.61      6.33 o
   4  -4   7      121.64      123.73      7.78 o
   5  -4   7      121.68      140.29      9.01 o
  -4  -3   7      204.22      260.48     14.14 o
  -3  -3   7        4.17        4.39      1.79 o
  -2  -3   7      170.79      166.36      9.59 o
  -1  -3   7      253.32      231.92     10.51 o
   0  -3   7      111.94      101.95      5.30 o
   1  -3   7      404.12      422.96     13.57 o
   2  -3   7       35.19       35.40      4.41 o
   3  -3   7      153.25      143.74      6.92 o
   4  -3   7       18.00       19.14      6.47 o
   5  -3   7       65.52       61.81      4.06 o
  -5  -2   7       40.49       50.34      4.69 o
  -4  -2   7       30.83       26.48      3.41 o
  -3  -2   7       15.23       13.24      2.15 o
  -2  -2   7       18.99       17.92      4.22 o
  -1  -2   7      206.18      194.93      9.70 o
   0  -2   7      239.24      247.71      7.98 o
   1  -2   7        0.32        1.23      1.51 o
   2  -2   7       74.71       70.04      5.26 o
   3  -2   7      270.98      268.39     31.52 o
   4  -2   7        8.96        7.73      2.17 o
   5  -2   7       55.93       46.11      3.42 o
   6  -2   7       94.75      121.66      7.54 o
  -5  -1   7        0.89        0.48      1.49 o
  -4  -1   7       10.69       13.47      2.83 o
  -3  -1   7       45.75       40.70      3.43 o
  -2  -1   7       11.80        8.67      1.69 o
  -1  -1   7       33.77       35.83      3.68 o
   0  -1   7      341.13      364.44     11.40 o
   1  -1   7       81.95       76.43      4.26 o
   2  -1   7       38.42       37.19      3.28 o
   3  -1   7       10.43       12.67      2.58 o
   4  -1   7        4.85        2.97      0.91 o
   5  -1   7       12.10       14.60      2.12 o
   6  -1   7       63.08       60.81      4.01 o
  -5   0   7        6.42        3.48      2.04 o
  -4   0   7       45.76       45.68      5.78 o
  -3   0   7       33.33       25.39      2.30 o
  -2   0   7       10.26        8.27      1.66 o
  -1   0   7      799.93      913.51     13.11 o
   0   0   7        0.84        3.01      1.48 o
   1   0   7       80.10       88.17      3.73 o
   2   0   7      258.07      307.94      7.08 o
   3   0   7       37.88       37.41      3.20 o
   4   0   7       27.24       25.49      1.70 o
   5   0   7       14.41       14.88      2.19 o
   6   0   7      104.46       93.78      5.30 o
  -5   1   7       41.75       43.16      4.88 o
  -4   1   7       61.42       62.48      5.30 o
  -3   1   7       61.82       53.52      3.31 o
  -2   1   7       10.70        8.50      1.42 o
  -1   1   7     1372.27     1567.33     18.27 o
   0   1   7        5.04        4.13      1.02 o
   1   1   7       65.49       73.68      3.92 o
   2   1   7      143.47      158.75      5.47 o
   3   1   7      131.89      133.56      6.84 o
   4   1   7       78.63       72.48      3.27 o
   5   1   7      200.90      174.60      8.86 o
   6   1   7       41.65       46.81      3.92 o
  -5   2   7        8.22       10.27      2.59 o
  -4   2   7      321.42      337.30     11.37 o
  -3   2   7        2.17        4.34      1.50 o
  -2   2   7       97.06       87.55      6.05 o
  -1   2   7       11.57       11.94      1.57 o
   0   2   7      508.20      591.05     19.45 o
   1   2   7       18.72       22.27      2.64 o
   2   2   7       26.83       24.63      2.24 o
   3   2   7      149.54      152.01      7.29 o
   4   2   7      237.97      232.72      9.82 o
   5   2   7      160.35      150.36      8.05 o
   6   2   7       88.99       85.35      5.09 o
  -5   3   7        0.05       -2.92      1.95 o
  -4   3   7      137.51      129.70      9.64 o
  -3   3   7       48.75       41.84      3.62 o
  -2   3   7        8.96        5.37      1.19 o
  -1   3   7       11.37       10.42      1.44 o
   0   3   7      386.25      398.77      8.36 o
   1   3   7      475.53      536.02     18.06 o
   2   3   7      945.72     1067.65     15.53 o
   3   3   7      280.55      286.14     10.11 o
   4   3   7       26.40       23.42      1.94 o
   5   3   7        2.17        1.38      1.34 o
   6   3   7       94.63       92.43      4.41 o
  -4   4   7        3.64        6.86      1.85 o
  -3   4   7      322.00      268.97     10.51 o
  -2   4   7        0.03        1.09      0.78 o
  -1   4   7      140.67      132.12      4.09 o
   0   4   7      224.45      219.07      6.64 o
   1   4   7      114.92      119.96      6.39 o
   2   4   7      302.24      319.83     17.45 o
   3   4   7       95.41       93.24      9.11 o
   4   4   7        0.91        1.34      1.19 o
   5   4   7        0.18       -1.73      1.51 o
   6   4   7        1.09        0.96      1.21 o
  -4   5   7       38.53       32.97      3.34 o
  -3   5   7        9.22       10.42      2.08 o
  -2   5   7       17.35       12.08      1.29 o
  -1   5   7       35.71       31.35      2.31 o
   0   5   7      164.81      155.34      5.67 o
   1   5   7       15.74       22.28      2.50 o
   2   5   7      139.25      167.10      6.47 o
   3   5   7      204.26      152.81     76.70 o
   4   5   7       33.92       30.41      2.57 o
   5   5   7        0.11       -1.66      1.64 o
   6   5   7       32.70       33.40      3.12 o
  -4   6   7       41.85       42.01      3.20 o
  -3   6   7        0.50        2.42      1.45 o
  -2   6   7       71.40       57.26      4.02 o
  -1   6   7      163.20      138.48      3.38 o
   0   6   7      143.05      136.99      5.87 o
   1   6   7       22.44       19.02      2.94 o
   2   6   7       92.08       84.43      4.75 o
   3   6   7      278.55      262.12      8.56 o
   4   6   7       18.34       12.26      2.84 o
   5   6   7        0.50        1.76      1.80 o
  -3   7   7      232.55      244.10      7.18 o
  -2   7   7       32.62       30.32      3.29 o
  -1   7   7      408.26      398.72     10.64 o
   0   7   7      110.94       82.14      5.18 o
   1   7   7       20.58       18.31      2.01 o
   2   7   7      199.63      185.36      6.10 o
   3   7   7        6.00        5.49      1.84 o
   4   7   7      131.41      133.09      7.38 o
   5   7   7       12.87       10.56      2.83 o
  -3   8   7      151.01      175.54      5.37 o
  -2   8   7        0.49       -1.91      1.28 o
  -1   8   7        7.78        4.77      2.36 o
   0   8   7       30.03       26.06      3.65 o
   1   8   7       57.68       39.13      5.77 o
   2   8   7       43.61       31.20      5.48 o
   3   8   7       63.74       67.73      7.90 o
   4   8   7      312.02      342.01     21.79 o
   5   8   7        2.69        0.65      2.01 o
  -2   9   7       93.54       98.20      5.28 o
  -1   9   7       42.39       52.90      4.71 o
   0   9   7       17.91       19.74      3.68 o
   1   9   7       52.94       50.90      3.84 o
   2   9   7       25.79       22.55      4.52 o
   3   9   7      218.60      240.28     13.72 o
   4   9   7       14.01       19.06      2.58 o
  -2  10   7       18.54       20.08      2.80 o
  -1  10   7        0.72       -0.17      1.39 o
   0  10   7       85.46       92.88      6.31 o
   1  10   7       18.97       24.09      2.46 o
   2  10   7       12.72       12.55      1.90 o
   3  10   7        2.35        1.59      2.22 o
   0  11   7       86.98       98.70      3.90 o
   1  11   7       28.64       33.81      2.43 o
   2  11   7        1.54        5.68      1.41 o
  -1  -8   8        0.25       -0.82      1.20 o
   0  -8   8       34.34       40.78      4.56 o
   1  -8   8       78.73       88.42      3.78 o
   2  -8   8        1.17        1.75      1.58 o
  -2  -7   8       34.47       36.93      4.58 o
  -1  -7   8        5.42        4.23      2.40 o
   0  -7   8        3.77        4.97      1.60 o
   1  -7   8      281.99      335.21     13.60 o
   2  -7   8        7.61       10.94      2.78 o
   3  -7   8       14.07       17.48      2.73 o
  -3  -6   8       50.62       58.98      5.66 o
  -2  -6   8       14.90       14.57      3.74 o
  -1  -6   8       24.49       26.94      2.80 o
   0  -6   8       56.99       56.82      3.97 o
   1  -6   8      105.87      109.74      7.63 o
   2  -6   8        0.71       -0.99      1.90 o
   3  -6   8        1.87        4.25      2.76 o
   4  -6   8       21.19       26.97      4.31 o
  -3  -5   8        0.44        2.47      2.40 o
  -2  -5   8      217.11      226.37     10.03 o
  -1  -5   8       22.72       21.60      2.57 o
   0  -5   8      107.94       98.92      5.24 o
   1  -5   8       52.01       55.67      6.01 o
   2  -5   8       91.80       84.48      9.27 o
   3  -5   8       81.81       64.45      7.83 o
   4  -5   8       18.14       23.63      4.71 o
  -4  -4   8        7.74        7.40      2.00 o
  -3  -4   8       37.24       32.36      5.59 o
  -2  -4   8      116.50      126.93      7.34 o
  -1  -4   8        2.27        0.57      1.47 o
   0  -4   8       38.47       35.52      2.34 o
   1  -4   8       54.96       56.26      7.79 o
   2  -4   8       11.00       10.85      3.50 o
   3  -4   8       12.89        8.31      3.53 o
   4  -4   8       48.50       46.76      6.90 o
   5  -4   8       29.04       32.44      3.65 o
  -4  -3   8       11.74        9.85      2.83 o
  -3  -3   8      618.61      732.93     20.35 o
  -2  -3   8      139.02      134.22     11.68 o
  -1  -3   8       11.13       10.97      1.40 o
   0  -3   8        0.62        3.38      1.67 o
   1  -3   8       65.96       55.82      6.92 o
   2  -3   8       20.28       14.93      2.53 o
   3  -3   8        7.43        5.07      2.07 o
   4  -3   8      166.32      163.86      6.98 o
   5  -3   8       29.38       30.08      4.43 o
  -4  -2   8       25.31       32.78      3.66 o
  -3  -2   8       12.95       12.08      2.64 o
  -2  -2   8      422.78      393.90     11.14 o
  -1  -2   8       46.37       41.72      4.21 o
   0  -2   8       71.26       60.67      6.91 o
   1  -2   8      149.12      145.47      6.36 o
   2  -2   8     1310.03     1497.02     31.58 o
   3  -2   8      956.54      977.23     21.11 o
   4  -2   8       59.23       51.25      4.03 o
   5  -2   8       19.16       16.10      3.44 o
  -4  -1   8        1.09        1.84      1.47 o
  -3  -1   8       23.59       20.60      2.49 o
  -2  -1   8     1173.72     1242.42     24.25 o
  -1  -1   8       48.16       40.67      4.05 o
   0  -1   8        4.47        4.93      1.83 o
   1  -1   8      108.13      102.26      5.20 o
   2  -1   8      155.02      156.21      6.20 o
   3  -1   8        4.39        3.75      3.29 o
   4  -1   8       34.57       29.90      3.16 o
   5  -1   8       68.12       65.78      5.00 o
   6  -1   8        5.55        5.02      2.00 o
  -4   0   8        0.15       -2.15      1.57 o
  -3   0   8       63.35       61.05      6.63 o
  -2   0   8      110.52       96.47      4.44 o
  -1   0   8      114.22      103.58      8.03 o
   0   0   8      275.92      325.59     11.24 o
   1   0   8      237.21      255.33      7.93 o
   2   0   8        4.69        4.71      1.17 o
   3   0   8      866.42      959.37     41.06 o
   4   0   8      409.83      382.65     17.35 o
   5   0   8       56.36       50.59      4.63 o
   6   0   8        6.16        4.31      1.54 o
  -4   1   8       44.75       47.93      6.51 o
  -3   1   8       30.78       19.11      4.03 o
  -2   1   8       58.13       52.13      2.71 o
  -1   1   8     1145.56     1257.89     16.68 o
   0   1   8      198.51      226.09      5.54 o
   1   1   8      454.22      524.99     11.47 o
   2   1   8      244.64      263.53      7.96 o
   3   1   8      204.48      215.11      7.58 o
   4   1   8       66.10       53.60      4.21 o
   5   1   8        3.49        5.03      1.83 o
   6   1   8        1.98       -0.10      1.24 o
  -4   2   8       44.99       48.61      3.27 o
  -3   2   8        3.59        1.13      2.06 o
  -2   2   8      982.10      972.67     11.18 o
  -1   2   8        5.60        4.17      1.11 o
   0   2   8      151.22      177.41      4.99 o
   1   2   8      110.36      107.56      4.33 o
   2   2   8        5.71        8.46      1.60 o
   3   2   8        0.10       -1.31      1.40 o
   4   2   8       88.72       68.06      4.73 o
   5   2   8      248.20      228.60      9.86 o
   6   2   8       31.41       28.07      3.11 o
  -4   3   8       21.42       23.96      2.31 o
  -3   3   8       66.35       57.26      4.10 o
  -2   3   8        2.27        1.55      0.85 o
  -1   3   8       10.63       13.44      1.77 o
   0   3   8       70.53       73.16      3.64 o
   1   3   8        7.42        4.75      1.24 o
   2   3   8       84.29       83.02      5.42 o
   3   3   8      570.66      618.76     15.60 o
   4   3   8      257.14      233.21      8.67 o
   5   3   8      237.96      255.00     10.04 o
   6   3   8       16.39       13.14      3.22 o
  -4   4   8       54.96       53.99      2.76 o
  -3   4   8        0.73        1.56      1.42 o
  -2   4   8       16.54       14.95      2.12 o
  -1   4   8     1323.36     1358.37     16.43 o
   0   4   8      173.40      173.60      6.95 o
   1   4   8      108.53      103.60      5.27 o
   2   4   8      687.68      724.32     19.00 o
   3   4   8        7.99        5.32      2.68 o
   4   4   8      246.58      236.43      7.58 o
   5   4   8       19.82       21.44      3.64 o
   6   4   8        0.17       -0.49      1.53 o
  -4   5   8       56.23       45.71      3.32 o
  -3   5   8        2.71        1.81      1.47 o
  -2   5   8      122.36      111.08      4.97 o
  -1   5   8       72.65       59.34      2.36 o
   0   5   8       49.97       40.22      2.99 o
   1   5   8       88.61       81.57      4.66 o
   2   5   8      105.10       91.06      4.96 o
   3   5   8        4.04        2.15      1.08 o
   4   5   8      121.57      117.93      4.70 o
   5   5   8      226.11      242.22      7.93 o
   6   5   8       20.35       19.34      3.00 o
  -3   6   8        0.46        0.80      1.08 o
  -2   6   8        1.07        0.45      1.39 o
  -1   6   8       81.94       67.73      3.79 o
   0   6   8      797.77      856.39     14.56 o
   1   6   8       22.39       17.07      2.34 o
   2   6   8      225.82      212.06      6.65 o
   3   6   8       53.49       47.49      3.71 o
   4   6   8        1.41        3.18      1.51 o
   5   6   8       65.61       70.60      7.03 o
  -3   7   8       31.12       28.30      3.43 o
  -2   7   8       36.30       38.40      2.70 o
  -1   7   8      123.03      115.26      4.90 o
   0   7   8        4.23        0.53      1.13 o
   1   7   8       34.90       32.36      3.86 o
   2   7   8      206.76      212.34     13.05 o
   3   7   8        0.65       -0.24      1.79 o
   4   7   8      148.46      152.88      7.62 o
   5   7   8       32.51       30.91      4.20 o
  -3   8   8        2.04       -0.17      1.01 o
  -2   8   8       29.08       27.62      2.50 o
  -1   8   8      158.86      153.70      6.32 o
   0   8   8        0.24        1.46      1.55 o
   1   8   8       43.82       41.28      4.35 o
   2   8   8        8.66        9.19      3.08 o
   3   8   8       85.25       83.48      8.34 o
   4   8   8        5.22        2.06      1.71 o
   5   8   8       24.83       12.29      2.84 o
  -2   9   8        6.49        6.36      3.02 o
  -1   9   8       50.61       56.63      5.14 o
   0   9   8       43.23       44.07      5.55 o
   1   9   8        0.06       -0.14      1.38 o
   2   9   8       60.26       54.84      6.67 o
   3   9   8       84.93       86.18      8.02 o
   4   9   8       11.95       11.70      2.36 o
  -1  10   8       45.95       48.19      4.68 o
   0  10   8        1.88       -0.19      1.78 o
   1  10   8        9.66        7.09      1.82 o
   2  10   8       57.80       63.93      3.64 o
   3  10   8       33.17       35.15      2.41 o
   0  11   8       22.89       25.61      1.85 o
   1  11   8        5.97        8.72      1.55 o
   2  11   8       19.07       25.10      3.56 o
  -1  -7   9       96.41      102.66      7.25 o
   0  -7   9       27.78       32.49      3.59 o
   1  -7   9        5.67        5.11      1.29 o
   2  -7   9       31.19       32.97      3.92 o
  -2  -6   9        2.34       -1.25      1.86 o
  -1  -6   9       83.43       87.99      5.27 o
   0  -6   9       13.54       14.65      1.98 o
   1  -6   9        2.80        3.20      1.67 o
   2  -6   9        0.38       -0.97      1.91 o
   3  -6   9       40.62       41.81      4.74 o
  -3  -5   9        4.11        4.29      1.79 o
  -2  -5   9        9.40        9.60      2.78 o
  -1  -5   9       15.40       16.18      2.23 o
   0  -5   9      347.08      381.31     10.14 o
   1  -5   9       19.04       19.88      3.15 o
   2  -5   9       39.68       48.09      6.49 o
   3  -5   9       51.33       43.86      3.77 o
   4  -5   9       71.50       76.68      5.53 o
  -3  -4   9      124.66      144.30      9.28 o
  -2  -4   9      184.17      201.65      9.20 o
  -1  -4   9      146.63      155.75      8.41 o
   0  -4   9      303.39      331.53     12.10 o
   1  -4   9       74.46       79.24      5.98 o
   2  -4   9      301.80      223.64     13.39 o
   3  -4   9       16.92       15.00      4.21 o
  -3  -3   9       72.39       80.72      7.31 o
  -2  -3   9        2.31        4.18      2.22 o
  -1  -3   9       73.74       67.54      5.53 o
   0  -3   9        0.72        1.29      1.76 o
   1  -3   9       25.24       21.13      2.66 o
   2  -3   9        1.03        0.89      1.50 o
   3  -3   9       15.36       15.41      4.30 o
   4  -3   9      156.90      134.31     11.35 o
   5  -3   9       14.03       13.60      1.85 o
  -3  -2   9       10.61       13.35      2.77 o
  -2  -2   9        2.63        5.04      1.20 o
  -1  -2   9       32.21       28.72      2.94 o
   0  -2   9      113.41      104.11      4.73 o
   1  -2   9       28.24       19.35      3.26 o
   2  -2   9        9.39        8.10      2.05 o
   3  -2   9      185.74      177.76     13.66 o
   4  -2   9       80.38       75.75      7.51 o
   5  -2   9       48.88       48.68      3.71 o
  -4  -1   9       50.63       53.07      5.33 o
  -3  -1   9      202.07      226.56      8.80 o
  -2  -1   9       75.56       69.48      5.33 o
  -1  -1   9      121.48      110.83      5.58 o
   0  -1   9      478.98      487.73     23.07 o
   1  -1   9        9.21        9.24      2.26 o
   2  -1   9       59.01       51.39      4.69 o
   3  -1   9      287.11      250.04     13.84 o
   4  -1   9        0.57       -1.21      2.03 o
   5  -1   9        1.38        0.11      1.49 o
  -4   0   9      102.55      125.12      8.60 o
  -3   0   9      248.82      250.73      9.72 o
  -2   0   9       57.01       50.87      6.18 o
  -1   0   9        0.49        2.81      1.81 o
   0   0   9       29.28       44.03      4.59 o
   1   0   9      242.31      254.85     10.22 o
   2   0   9        7.02        4.07      1.79 o
   3   0   9       34.41       30.04      2.55 o
   4   0   9      247.39      224.50     12.37 o
   5   0   9       42.55       38.61      2.98 o
  -4   1   9        0.13        2.90      1.91 o
  -3   1   9       58.83       56.68      6.23 o
  -2   1   9       14.38       11.76      2.22 o
  -1   1   9       52.82       51.29      2.86 o
   0   1   9        0.89        0.39      1.85 o
   1   1   9      629.64      681.88     13.97 o
   2   1   9       98.84      110.07      8.58 o
   3   1   9      592.44      607.56     10.67 o
   4   1   9        9.72        8.68      1.71 o
   5   1   9        9.22        6.77      1.57 o
   6   1   9        5.05        3.43      1.85 o
  -4   2   9        0.08        0.96      1.88 o
  -3   2   9        6.87        8.47      2.83 o
  -2   2   9      751.31      748.58     11.43 o
  -1   2   9      173.75      165.50      4.29 o
   0   2   9      119.53      113.25      4.82 o
   1   2   9      153.00      153.05      6.40 o
   2   2   9        8.01        9.46      1.79 o
   3   2   9      245.83      252.31      6.26 o
   4   2   9        1.19        1.00      1.21 o
   5   2   9        1.07        0.50      1.29 o
   6   2   9        6.32        5.42      1.12 o
  -4   3   9        0.01       -1.44      1.08 o
  -3   3   9       13.91       11.01      3.39 o
  -2   3   9       77.82       68.55      3.41 o
  -1   3   9       21.23       18.96      1.50 o
   0   3   9      176.16      175.05      6.37 o
   1   3   9       55.72       55.74      3.36 o
   2   3   9        6.53        7.23      1.45 o
   3   3   9      187.96      184.18      6.09 o
   4   3   9      519.42      560.58     15.42 o
   5   3   9        2.20        2.20      2.86 o
   6   3   9        4.77        3.45      1.28 o
  -3   4   9       63.33       63.19      4.91 o
  -2   4   9        8.60        8.42      1.33 o
  -1   4   9       21.39       19.34      1.44 o
   0   4   9      104.92       94.91      4.60 o
   1   4   9       43.86       40.60      2.98 o
   2   4   9        3.27        1.07      1.28 o
   3   4   9        1.26        1.38      1.27 o
   4   4   9       95.11       96.04      5.25 o
   5   4   9       49.95       54.69      4.84 o
   6   4   9       31.48       23.31      3.13 o
  -3   5   9       76.83       75.62      5.09 o
  -2   5   9      198.39      190.04      7.39 o
  -1   5   9       81.20       74.66      4.84 o
   0   5   9       32.74       28.51      2.57 o
   1   5   9      138.81      129.44      3.96 o
   2   5   9       32.39       31.93      2.36 o
   3   5   9      118.49      125.13      5.95 o
   4   5   9       61.44       59.39      4.03 o
   5   5   9       53.63       43.84      3.79 o
  -3   6   9       74.63       85.00      4.99 o
  -2   6   9       94.61       88.04      6.99 o
  -1   6   9      127.63      117.03      5.85 o
   0   6   9      147.34      137.16      7.57 o
   1   6   9      154.87      156.46      5.86 o
   2   6   9       85.21       93.29      5.08 o
   3   6   9        2.07        3.54      1.36 o
   4   6   9      306.20      361.33     11.86 o
   5   6   9        5.59        4.66      1.47 o
  -3   7   9        7.09        5.55      2.43 o
  -2   7   9       17.76       19.53      2.16 o
  -1   7   9      107.06      104.73      4.34 o
   0   7   9       74.85       70.04      3.85 o
   1   7   9        0.68        0.81      1.86 o
   2   7   9      172.23      176.01      9.64 o
   3   7   9        3.53        2.60      1.21 o
   4   7   9        7.61        5.20      1.51 o
   5   7   9       81.85       73.07      5.86 o
  -2   8   9        6.41        6.33      1.56 o
  -1   8   9       20.03       21.96      2.29 o
   0   8   9       38.00       36.31      3.07 o
   1   8   9      200.49      196.88      8.71 o
   2   8   9       21.34       17.16      2.84 o
   3   8   9        5.83       -0.98      2.20 o
   4   8   9        6.25        4.89      2.23 o
  -1   9   9       60.12       65.85      3.37 o
   0   9   9        2.18        2.49      2.61 o
   1   9   9      485.70      555.83     15.88 o
   2   9   9       16.37       13.71      3.26 o
   3   9   9       10.83        7.53      2.70 o
   4   9   9       16.97       16.68      2.94 o
   0  10   9       24.18       19.01      2.32 o
   1  10   9        5.23        3.63      1.10 o
   2  10   9       65.40       64.06      3.43 o
   3  10   9        0.69        1.70      0.87 o
   1  -7  10       30.94       37.88      3.69 o
  -1  -6  10       35.90       33.26      4.31 o
   0  -6  10       12.46       14.17      2.11 o
   1  -6  10        4.00        4.09      1.95 o
   2  -6  10       58.96       64.16      5.62 o
   3  -6  10       10.10       11.58      2.17 o
  -2  -5  10       54.23       60.58      5.52 o
  -1  -5  10        4.49        2.47      2.33 o
   0  -5  10       34.47       38.38      3.79 o
   1  -5  10        0.54        1.89      1.48 o
   2  -5  10       86.86      117.42      8.85 o
   3  -5  10       30.28       29.83      2.63 o
  -2  -4  10       65.50       71.89      6.78 o
  -1  -4  10       31.66       34.82      5.23 o
   0  -4  10       68.21       65.10      5.28 o
   1  -4  10      124.01      133.30      7.40 o
   2  -4  10       64.56       64.04      4.92 o
   3  -4  10       34.62       29.86      4.12 o
   4  -4  10       82.53       74.17      5.51 o
  -3  -3  10       12.24       11.35      2.28 o
  -2  -3  10        1.40        2.19      1.53 o
  -1  -3  10      535.42      607.28     12.75 o
   0  -3  10        1.13        1.31      1.40 o
   1  -3  10       21.78       26.95      3.44 o
   2  -3  10       48.99       38.61      5.86 o
   3  -3  10      156.59      156.96     10.36 o
   4  -3  10       11.20        4.92      1.97 o
  -3  -2  10       11.57        9.45      2.57 o
  -2  -2  10       47.80       46.98      2.85 o
  -1  -2  10      210.54      229.05      9.61 o
   0  -2  10      102.76      106.74      6.72 o
   1  -2  10        8.64        3.40      1.94 o
   2  -2  10       55.18       45.23      7.04 o
   3  -2  10       30.35       25.74      4.58 o
   4  -2  10      108.31       90.80      5.29 o
   5  -2  10       99.15      103.70      8.02 o
  -3  -1  10       16.14       17.43      3.65 o
  -2  -1  10       41.53       42.53      5.89 o
  -1  -1  10       13.86       15.86      3.84 o
   0  -1  10       46.43       45.73      6.71 o
   1  -1  10       10.00        8.43      1.77 o
   2  -1  10       78.19       73.07      7.66 o
   3  -1  10       39.87       31.28      3.52 o
   4  -1  10       83.19       70.90      6.05 o
   5  -1  10       16.94       14.60      1.96 o
  -3   0  10       44.91       51.10      6.06 o
  -2   0  10       23.21       22.40      3.05 o
  -1   0  10      134.44      141.03     10.40 o
   0   0  10       21.12       21.48      3.63 o
   1   0  10        0.91        0.75      2.14 o
   2   0  10       81.73       76.64      5.35 o
   3   0  10      133.92      128.55      7.19 o
   4   0  10        2.30       -1.61      1.25 o
   5   0  10       50.46       48.09      2.89 o
  -3   1  10       45.57       50.01      6.07 o
  -2   1  10        4.98        3.15      1.93 o
  -1   1  10      151.25      150.28      9.77 o
   0   1  10      160.63      156.93      6.68 o
   1   1  10       15.09       14.99      1.75 o
   2   1  10       57.84       62.08      3.44 o
   3   1  10      238.93      243.83      8.05 o
   4   1  10        4.93        3.89      1.45 o
   5   1  10       53.23       48.25      5.57 o
  -3   2  10        0.59       -0.74      1.65 o
  -2   2  10       50.80       44.25      3.43 o
  -1   2  10        1.14        1.58      2.49 o
   0   2  10       68.12       66.22      3.60 o
   1   2  10       38.93       41.09      2.28 o
   2   2  10       69.71       69.79      3.29 o
   3   2  10       82.10       76.09      5.56 o
   4   2  10       32.85       36.20      3.16 o
   5   2  10        2.84        2.19      1.21 o
  -3   3  10       41.64       31.93      3.16 o
  -2   3  10        5.37        6.50      1.86 o
  -1   3  10        6.51        3.37      1.42 o
   0   3  10      576.96      592.56      8.87 o
   1   3  10       82.11       75.64      3.18 o
   2   3  10      286.65      279.35      7.62 o
   3   3  10      220.73      232.86      8.27 o
   4   3  10        7.04        5.77      2.07 o
   5   3  10       42.84       39.82      2.95 o
  -3   4  10      189.14      218.81      7.88 o
  -2   4  10       17.88       15.70      2.85 o
  -1   4  10      120.20      111.82      4.68 o
   0   4  10      236.61      224.80      7.31 o
   1   4  10        0.43        0.90      0.87 o
   2   4  10       33.43       34.50      3.22 o
   3   4  10      100.33      116.58      6.30 o
   4   4  10       23.45       24.69      2.76 o
   5   4  10       63.13       59.33      3.44 o
  -3   5  10        1.10        1.69      1.14 o
  -2   5  10       11.93        9.09      1.77 o
  -1   5  10      237.26      236.35      7.05 o
   0   5  10      254.91      254.70     10.16 o
   1   5  10      139.08      132.74      6.03 o
   2   5  10       18.94       18.00      2.57 o
   3   5  10       47.55       48.44      3.73 o
   4   5  10       52.04       55.89      3.75 o
   5   5  10       28.44       28.44      2.27 o
  -3   6  10       25.55       26.96      2.26 o
  -2   6  10       48.97       48.96      3.37 o
  -1   6  10       27.29       22.69      2.26 o
   0   6  10      186.46      182.41      8.57 o
   1   6  10       24.57       24.49      3.33 o
   2   6  10       72.72       70.12      5.62 o
   3   6  10       58.90       64.63      4.16 o
   4   6  10      242.62      290.79      7.98 o
   5   6  10      397.27      450.55     10.08 o
  -2   7  10        2.62        3.14      1.25 o
  -1   7  10       25.36       26.22      2.22 o
   0   7  10      504.48      566.04      9.42 o
   1   7  10       58.45       61.26      4.89 o
   2   7  10        9.13        8.86      2.03 o
   3   7  10       28.96       30.61      2.78 o
   4   7  10       44.21       43.23      3.47 o
  -1   8  10       29.04       29.63      2.31 o
   0   8  10       51.50       51.12      4.62 o
   1   8  10      153.97      158.05      5.92 o
   2   8  10       72.51       61.59      5.35 o
   3   8  10      129.40      137.99      9.74 o
   4   8  10       31.52       31.58      3.79 o
  -1   9  10        7.15        8.16      1.97 o
   0   9  10       83.02      100.24      5.03 o
   1   9  10      154.35      157.63     11.01 o
   2   9  10       10.28       12.06      2.03 o
   3   9  10       85.58       84.03      6.51 o
   1  10  10       23.65       20.97      2.17 o
   2  10  10        1.76        0.94      0.78 o
   1  -6  11       57.53       61.78      4.76 o
  -1  -5  11       10.53       12.82      2.61 o
   0  -5  11        8.95        9.94      3.07 o
   1  -5  11        9.45       11.66      1.84 o
   2  -5  11       77.55       74.24      6.00 o
   3  -5  11        0.07        2.25      1.26 o
  -2  -4  11        3.85        4.91      1.77 o
  -1  -4  11       13.33       11.16      2.15 o
   0  -4  11        9.89        8.28      4.65 o
   1  -4  11        6.73        3.81      1.40 o
   2  -4  11       61.33       64.70      4.44 o
   3  -4  11        7.91        7.33      1.78 o
  -2  -3  11       74.45       92.22      6.42 o
  -1  -3  11       45.01       46.95      5.42 o
   0  -3  11        3.07        1.90      1.60 o
   1  -3  11       64.34       76.81      5.75 o
   2  -3  11       42.00       40.36      3.01 o
   3  -3  11       55.57       45.04      3.03 o
   4  -3  11        8.23        8.95      1.87 o
  -2  -2  11      167.23      196.48      9.14 o
  -1  -2  11       22.79       20.80      2.87 o
   0  -2  11        1.33       -1.85      1.73 o
   1  -2  11      322.03      338.57     15.48 o
   2  -2  11       52.80       53.14      4.27 o
   3  -2  11        0.60       -0.76      1.95 o
   4  -2  11      192.84      188.87      9.63 o
  -3  -1  11       19.04       20.99      3.09 o
  -2  -1  11       53.72       54.64      3.92 o
  -1  -1  11      173.83      189.59      8.19 o
   0  -1  11       21.11        8.82      2.78 o
   1  -1  11      107.59      107.81      9.33 o
   2  -1  11       26.13       36.97      5.29 o
   3  -1  11       50.33       32.69      4.93 o
   4  -1  11       84.54       85.72      7.04 o
  -3   0  11        5.91        1.99      1.75 o
  -2   0  11       26.21       26.92      3.02 o
  -1   0  11       94.95       96.79      8.33 o
   0   0  11       50.99      519.94    418.71 o
   1   0  11       13.86       11.57      3.76 o
   2   0  11      137.53      132.47     10.07 o
   3   0  11       13.32       12.46      3.54 o
   4   0  11        1.94        1.13      1.61 o
   5   0  11       79.89       68.99     11.06 o
  -3   1  11       36.47       43.88      4.61 o
  -2   1  11       84.85       90.97      5.54 o
  -1   1  11      206.73      230.28      9.02 o
   0   1  11        7.24        7.72      3.64 o
   1   1  11      170.96      158.01     11.03 o
   2   1  11       20.17       20.18      2.79 o
   3   1  11        3.35        2.37      1.15 o
   4   1  11       13.10       15.84      2.71 o
   5   1  11      151.09      158.39      5.86 o
  -3   2  11       74.63       77.30      6.12 o
  -2   2  11       53.41       53.89      3.37 o
  -1   2  11       20.49       18.59      2.77 o
   0   2  11        0.08       -1.05      1.42 o
   1   2  11      111.13      108.56      6.41 o
   2   2  11        0.68        1.48      1.38 o
   3   2  11       31.31       29.50      2.87 o
   4   2  11        0.51        0.55      1.08 o
   5   2  11       89.28       87.96      8.52 o
  -3   3  11       16.71       14.04      1.73 o
  -2   3  11       13.42       10.13      1.61 o
  -1   3  11        2.99        2.81      0.93 o
   0   3  11        0.50       -2.58      1.93 o
   1   3  11       35.40       27.11      2.75 o
   2   3  11      414.82      429.58     10.77 o
   3   3  11        3.55        3.47      1.47 o
   4   3  11       40.11       38.13      3.81 o
   5   3  11       57.82       55.34      2.90 o
  -3   4  11       50.38       48.95      4.38 o
  -2   4  11       90.81       85.52      5.32 o
  -1   4  11      179.24      182.19      5.38 o
   0   4  11       81.27       77.35      4.60 o
   1   4  11      265.29      267.65      8.98 o
   2   4  11      257.06      273.74      8.40 o
   3   4  11        0.56       -0.20      1.86 o
   4   4  11       97.55      101.13      4.69 o
   5   4  11       38.46       41.87      2.47 o
  -2   5  11       18.41       18.09      2.03 o
  -1   5  11       48.98       44.83      2.89 o
   0   5  11      177.50      183.40      6.65 o
   1   5  11      206.46      225.64      7.66 o
   2   5  11        2.42        2.32      1.45 o
   3   5  11       80.70       83.30      4.50 o
   4   5  11        2.67        2.64      1.23 o
   5   5  11       19.02       20.54      2.10 o
  -2   6  11       12.26       13.73      1.62 o
  -1   6  11       14.21       14.77      1.76 o
   0   6  11       56.74       48.19      3.47 o
   1   6  11       23.47       21.74      6.90 o
   2   6  11      117.43      132.47      7.08 o
   3   6  11       35.91       38.84      3.72 o
   4   6  11        0.24       -1.70      1.50 o
  -1   7  11       82.54       80.54      3.83 o
   0   7  11        0.26       -0.10      0.90 o
   1   7  11        5.25        2.99      1.44 o
   2   7  11      126.19      133.58      6.11 o
   3   7  11        0.30       -0.55      1.09 o
   4   7  11       11.07       15.78      3.58 o
  -1   8  11       62.27       58.45      4.75 o
   0   8  11        5.40        4.37      1.00 o
   1   8  11        1.78        0.61      0.86 o
   2   8  11       35.29       33.21      3.56 o
   3   8  11       48.66       52.00      7.59 o
   0   9  11        2.56        0.25      1.24 o
   1   9  11        4.75        3.94      1.33 o
   2   9  11        9.98        9.96      1.43 o
   0  -4  12      102.45       94.84      6.61 o
   1  -4  12        1.39        1.38      1.05 o
   2  -4  12       15.38       20.60      2.51 o
  -1  -3  12        7.97        3.42      1.76 o
   0  -3  12       18.87       23.17      2.56 o
   1  -3  12       53.69       58.15      4.13 o
   2  -3  12        4.33        1.26      1.06 o
   3  -3  12       45.25       48.95      2.39 o
  -1  -2  12       16.05       15.23      2.16 o
   0  -2  12        6.41        8.46      2.71 o
   1  -2  12       32.72       33.39      5.09 o
   2  -2  12        1.90        3.41      1.27 o
   3  -2  12      102.81       93.98      3.88 o
   4  -2  12        2.15        2.00      1.36 o
  -2  -1  12       22.13       19.20      2.64 o
  -1  -1  12       14.61       11.71      2.05 o
   0  -1  12       68.54       59.66      6.64 o
   1  -1  12       58.54       63.74      4.65 o
   2  -1  12        1.73       -0.41      1.82 o
   3  -1  12       95.68      104.59      7.61 o
   4  -1  12       47.36       42.68      4.19 o
  -2   0  12       30.08       31.77      3.67 o
  -1   0  12        0.02        0.93      1.77 o
   0   0  12       17.93       15.31      2.16 o
   1   0  12      252.08      299.47     34.81 o
   2   0  12        0.02       -1.05      2.20 o
   3   0  12       54.22       76.14      6.84 o
   4   0  12       82.57       80.35      4.21 o
  -2   1  12       84.42       86.29      4.40 o
  -1   1  12        4.51        2.42      1.79 o
   0   1  12       34.52       41.22      3.70 o
   1   1  12      111.30      109.45      8.59 o
   2   1  12        1.87        0.10      2.06 o
   3   1  12       56.24       58.10      4.32 o
   4   1  12       24.37       23.77      3.43 o
  -2   2  12      128.86      140.99      8.24 o
  -1   2  12        0.72        1.80      1.13 o
   0   2  12      130.34      144.74      6.86 o
   1   2  12       25.18       28.41      4.70 o
   2   2  12        2.80        3.86      1.12 o
   3   2  12        1.80       -1.23      1.45 o
   4   2  12      127.27      126.15      4.61 o
  -2   3  12       44.90       49.44      2.73 o
  -1   3  12       10.94       10.91      1.74 o
   0   3  12       52.02       54.56      6.19 o
   1   3  12        4.64        8.92      2.27 o
   2   3  12       63.92       58.07      3.69 o
   3   3  12        1.71        1.15      1.24 o
   4   3  12      131.38      151.39     12.67 o
  -2   4  12       15.90       15.11      5.24 o
  -1   4  12        0.07       -0.14      0.91 o
   0   4  12       54.73       51.55      3.96 o
   1   4  12        0.70        1.24      1.23 o
   2   4  12       42.61       51.24      3.47 o
   3   4  12       23.11       28.88      2.52 o
   4   4  12       25.25       32.62      4.92 o
  -2   5  12       11.65       10.43      2.12 o
  -1   5  12       14.18       13.34      1.76 o
   0   5  12       34.56       32.96      2.41 o
   1   5  12      159.73      164.31      7.33 o
   2   5  12        4.20        6.19      1.42 o
   3   5  12       20.36       23.24      2.76 o
   4   5  12       61.40       68.47      4.07 o
  -1   6  12       32.38       29.13      2.24 o
   0   6  12        0.09       -0.93      0.95 o
   1   6  12      252.45      303.21      9.84 o
   2   6  12       58.76       65.49      4.44 o
   3   6  12       38.43       36.97      3.60 o
   4   6  12       35.35       42.41      2.83 o
   0   7  12        0.61       -0.54      0.98 o
   1   7  12       36.43       35.11      4.22 o
   2   7  12       19.01       15.98      1.85 o
   3   7  12        2.79        2.80      1.18 o
   1   8  12       90.72       92.05      4.55 o
   2   8  12        1.25        1.23      0.84 o
   1  -3  13        0.14        2.58      1.02 o
   0  -2  13      163.53      166.76      5.91 o
   1  -2  13        2.36       -1.40      2.30 o
   2  -2  13        9.71       13.14      1.68 o
  -1  -1  13       50.18       64.67      4.52 o
   0  -1  13       16.85       16.73      2.11 o
   1  -1  13       15.74       12.73      2.68 o
   2  -1  13        0.54        0.03      2.19 o
   3  -1  13      115.32      144.65      5.51 o
  -1   0  13       50.45       63.14      4.92 o
   0   0  13        9.01        8.95      1.56 o
   1   0  13        8.29        7.60      1.62 o
   2   0  13       83.07       89.94      4.99 o
   3   0  13       16.95       15.27      2.71 o
  -1   1  13       16.58       20.19      2.95 o
   0   1  13      130.64      153.23      7.89 o
   1   1  13       36.36       37.87      2.73 o
   2   1  13      126.32      144.98      8.76 o
   3   1  13       44.44       48.50      4.78 o
  -1   2  13       57.84       54.90      2.73 o
   0   2  13       88.75       96.53      6.87 o
   1   2  13        0.54       -1.05      1.39 o
   2   2  13       21.84       27.34      4.06 o
   3   2  13      151.33      181.99      6.57 o
   4   2  13       24.88       27.70      3.12 o
  -1   3  13      161.91      172.21      4.91 o
   0   3  13       31.45       29.56      7.86 o
   1   3  13       47.49       58.31      5.38 o
   2   3  13       73.45       84.14      3.81 o
   3   3  13       33.45       30.99      2.30 o
   4   3  13       30.61       33.73      3.56 o
  -1   4  13       15.01       11.33      1.66 o
   0   4  13       15.01       16.45      1.87 o
   1   4  13       99.44      103.51      5.04 o
   2   4  13       21.28       15.86      1.73 o
   3   4  13        5.41        9.09      1.29 o
   4   4  13      130.29      145.14      7.16 o
  -1   5  13        2.13        2.31      0.90 o
   0   5  13       23.32       25.06      2.11 o
   1   5  13       11.48        9.04      1.61 o
   2   5  13       51.66       52.19      3.67 o
   3   5  13       51.33       56.66      2.89 o
   0   6  13       79.29       74.91      3.68 o
   1   6  13        1.02        1.16      0.86 o
   2   6  13        2.63        0.57      1.25 o
   3   6  13      131.99      145.64      7.67 o
   1   7  13       54.63       55.24      4.23 o
   2   7  13       14.63       13.94      3.21 o
   1   0  14       40.78       51.32      4.27 o
   2   0  14       11.98       10.50      2.11 o
   0   1  14        8.00        7.76      1.71 o
   1   1  14       23.01       23.79      2.84 o
   2   1  14        5.96        9.07      2.02 o
   1   2  14        5.88        8.06      1.73 o
   2   2  14       89.82      102.17      7.41 o
   0   3  14        1.25        0.14      1.40 o
   1   4  14      101.05       97.72      5.99 o
 
